# Supplementary material for: Genetic analysis of safflower domestication
Source: BMC Plant Biol. 2014 Feb 6;14:43. doi: 10.1186/1471-2229-14-43 (PMC3925122; doi:10.1186/1471-2229-14-43)
Supplement: Additional file 2 — Summary of sunflower domestication QTL for traits homologous to those investigated in the present safflower QTL study. [file 1471-2229-14-43-S2.xlsx]

## Sheet: Sheet1
Additional file 2. Summary of sunflower domestication QTL for traits homologous to those investigated in the present safflower QTL study.
Trait	Study	cross	LG	Reported 1-LOD interval*	Estimated 1-LOD interval on Bowers et al. 2012 consensus map
Leaf size	Dechaine et al. 2009	cultivated x wild	3	17-38.3	34.17-49.25
Leaf size	Dechaine et al. 2009	cultivated x wild	4	0-9	14.28-38.16
Leaf size	Dechaine et al. 2009	cultivated x wild	5	27-44.6	55.32-68.08
Leaf size	Dechaine et al. 2009	cultivated x wild	5	62.7-67.9	79.13-82.90
Leaf size	Dechaine et al. 2009	cultivated x wild	10	2.73-13.2	2.97-35.61
Leaf size	Dechaine et al. 2009	cultivated x wild	13	0-23.975	35.84-40.85
Leaf shape	Dechaine et al. 2009	cultivated x wild	4	23-27.5	45.67-49.88
Leaf shape	Dechaine et al. 2009	cultivated x wild	4	45-55.2	59.91-69.45
Leaf shape	Dechaine et al. 2009	cultivated x wild	12	46.3-56.6	47.15-65.85
Leaf shape	Burke et al. 2002	cultivated x wild	12	45.6-67.3	N/A
Leaf shape	Burke et al. 2002	cultivated x wild	13	0-10	N/A
Days to flower	Dechaine et al. 2009	cultivated x wild	1	5.7-18	12.42-36.33
Days to flower	Burke et al. 2002	cultivated x wild	1	10.8-21.5	7.9-12.28
Days to flower	Burke et al. 2002	cultivated x wild	4	53.9-64.4	39.99-47.43
Days to flower	Wills and Burke 2007	Hopi x wild	6	53.6-57.7	43.78-46.89
Days to flower	Burke et al. 2002	cultivated x wild	7	0-21.7	19.36
Days to flower	Dechaine et al. 2009	cultivated x wild	7	0-4	5.17-9.07
Days to flower	Wills and Burke 2007	Hopi x wild	7	0-5.3	9.24-22.24
Days to flower	Dechaine et al. 2009	cultivated x wild	8	29.317-45.5	28.28-46.47
Days to flower	Burke et al. 2002	cultivated x wild	8	77-81.3	36.86-46.84
Days to flower	Burke et al. 2002	cultivated x wild	8	49.3-49	88.64-111.16
Days to flower	Burke et al. 2002	cultivated x wild	9	0-18.8	22.79-32.02
Days to flower	Burke et al. 2002	cultivated x wild	9	49.5-54.3	47.81-55.72
Days to flower	Dechaine et al. 2009	cultivated x wild	14	12.2-25.4	25.32-30.61
Days to flower	Wills and Burke 2007	Hopi x wild	15	57-58.2	64.96-66.47
Days to flower	Dechaine et al. 2009	cultivated x wild	17	39.35-43.31	39.49-45.86
Days to flower	Burke et al. 2002	cultivated x wild	17	35.6-42.6	43.47-53.61
Days to flower	Burke et al. 2002	cultivated x wild	17	50.9-64.9	63.74-80.82
Primary disc diameter	Wills and Burke 2007	Hopi x wild	1	0-18.3	11.15-42.18
Primary disc diameter	Burke et al. 2002	cultivated x wild	4	45.3-57.9	33.89-42.82
Primary disc diameter	Burke et al. 2002	cultivated x wild	5	0-21.5	35.18-54.92
Primary disc diameter	Wills and Burke 2007	Hopi x wild	6	45.6-57.7	32.02-46.89
Primary disc diameter	Wills and Burke 2007	Hopi x wild	8	32.4-45.8	45.85-59.72
Primary disc diameter	Wills and Burke 2007	Hopi x wild	9	8-22.5	17-51.91
Primary disc diameter	Wills and Burke 2007	Hopi x wild	10	7.8-17.1	13.81-41.15
Primary disc diameter	Burke et al. 2002	cultivated x wild	13	0-8	N/A
Primary disc diameter	Dechaine et al. 2009	cultivated x wild	14	15.25-36.4	28.99-43.87
Primary disc diameter	Wills and Burke 2007	Hopi x wild	15	35.1-57.1	15.23-65.08
Number of heads	Dechaine et al. 2009	cultivated x wild	3	14.7-23.1	32.70-38.07
Number of heads	Wills and Burke 2007	Hopi x wild	6	22.8-53.6	19.82-43.78
Number of heads	Burke et al. 2002	cultivated x wild	7	7.5-21.7	N/A
Number of heads	Wills and Burke 2007	Hopi x wild	8	19.5-35.2	25.40-48.75
Number of heads	Burke et al. 2002	cultivated x wild	9	49.5-54.3	47.81-55.72
Number of heads	Wills and Burke 2007	Hopi x wild	10	11.8-18.9	17.78-42.99
Number of heads	Dechaine et al. 2009	cultivated x wild	12	30.51-61	33.27-65.74
Number of heads	Burke et al. 2002	cultivated x wild	13	19.6-33.5	N/A
Number of heads	Wills and Burke 2007	Hopi x wild	16	28.1-45.4	25.21-69.37
Number of heads	Burke et al. 2002	cultivated x wild	17	39.2-62.9	47.96-78.38
Number of selfed seed	Wills et al. 2007	Hopi x wild	1	8-30.3	26.88-54.4
Number of selfed seed	Dechaine et al. 2009	cultivated x wild	4	0-4	14.28-19.32
Number of selfed seed	Dechaine et al. 2009	cultivated x wild	6	62.5-71.7	N/A
Number of selfed seed	Wills and Burke 2007	Hopi x wild	8	6.2-29.5	20.56-35.75
Number of selfed seed	Burke et al. 2002	cultivated x wild	17	41.2-46.6	51.9-58.49
Number of selfed seed	Burke et al. 2002	cultivated x wild	17	54.9-62.9	68.62-78.38
Stem height	Wills and Burke 2007	hopi x wild	1	4.6-10	12.42-29.25
Stem height	Burke et al. 2002	cultivated x wild	3	13.3-26.7	14.76-27.19
Stem height	Dechaine et al. 2009	cultivated x wild	3	0-17	23.81-34.17
Stem height	Wills and Burke 2007	hopi x wild	6	47.6-57.7	33.57-46.89
Stem height	Burke et al. 2005	cultivated x wild	6	52.6-64.6	N/A
Stem height	Burke et al. 2002	cultivated x wild	7	7.6-21.7	N/A
Stem height	Wills and Burke 2007	hopi x wild	9	2-19	10.06-47.86
Stem height	Burke et al. 2002	cultivated x wild	10	46.7-62.2	43.21-60.23
Stem height	Dechaine et al. 2009	cultivated x wild	13	0-5	35.84-37.38
Stem height	Burke et al. 2002	cultivated x wild	13	29.6-36.8	N/A
Stem height	Dechaine et al. 2009	cultivated x wild	14	0-9.425	0-21.97
Stem height	Wills and Burke 2007	hopi x wild	15	57-58.2	64.96-66.47
Stem height	Burke et al. 2002	cultivated x wild	17	33.6-42.6	42.63-53.61
Achene weight	Wills et al. 2010	Hopi x wild	1	2-18.3	12.42-42.18
Achene weight	Burke et al. 2002	cultivated x wild	2	0-18	20.01-28.63
Achene weight	Dechaine et al. 2010	cultivated x wild	2	0.01-8.01	22.84-28.63
Achene weight	Dechaine et al. 2009	cultivated x wild	3	7.6-23.1	13.29-38.07
Achene weight	Burke et al. 2002	cultivated x wild	3	51.3-75.2	50.01-72.19
Achene weight	Wills and Burke 2007	Hopi x wild	8	19.5-35.8	25.40-49.37
Achene weight	Wills et al. 2010	Hopi x wild	8	19.5-35.8	25.40-49.37
Achene weight	Wills and Burke 2007	Hopi x wild	9	6-35.8	14.69-67.29
Achene weight	Burke et al. 2002	cultivated x wild	9	47.5-54.3	47.81-55.72
Achene weight	Dechaine et al. 2010	cultivated x wild	9	50-55.61	49.36-52.81
Achene weight	Dechaine et al. 2009	cultivated x wild	9	51.475-55.61	52.27-54.81
Achene weight	Wills and Burke 2007	Hopi x wild	10	9.8-18.9	15.79-42.99
Achene weight	Dechaine et al. 2010	cultivated x wild	10	12.41-24.21	23.86-48.38
Achene weight	Burke et al. 2002	cultivated x wild	10	28.8-44.7	34.48-41.94
Achene weight	Burke et al. 2002	cultivated x wild	12	0-14	N/A
Achene weight	Burke et al. 2002	cultivated x wild	17	39.2-46.9	47.96-58.86
Kernel weight	Wills et al. 2010	Hopi x wild	1	2-14.4	12.42-34.47
Kernel weight	Wills et al. 2010	Hopi x wild	7	3-19.1	18.93-44.24
Kernel weight	Wills et al. 2010	Hopi x wild	8	29.5-35.2	35.75-48.75
Kernel weight	Wills et al. 2010	Hopi x wild	9	17-24.5	27.41-54.57
Kernel weight	Wills et al. 2010	Hopi x wild	10	13.8-22.9	37.88-51.03
Kernel weight	Wills et al. 2010	Hopi x wild	15	43.1-54.4	40.64-39.63
Achene length	Wills et al. 2010	Hopi x wild	4	2-24.6	23.0-63.07
Achene length	Wills et al. 2010	Hopi x wild	8	29.5-35.2	25.40-48.75
Achene length	Wills et al. 2010	Hopi x wild	10	11.8-17.1	17.78-41.15
Achene length	Wills et al. 2010	Hopi x wild	16	30.1-36.1	27.10-32.78
Achene width	Wills et al. 2010	Hopi x wild	1	6.6-10.4	22.48-29.72
Achene width	Wills and Burke 2007	Hopi x wild	9	6-24.5	14.69-54.22
Achene width	Wills et al. 2010	Hopi x wild	10	13.8-17.1	37.88-41.15
Seed dormancy	Wills and Burke 2007	Hopi x wild	15	48.5-58.2	32.17-66.47
Seed oil	Wills et al. 2010	Hopi x wild	3	0-2	11-81-14.64
Seed oil	Dechaine et al. 2010	cultivated x wild	3	19.01-36.41	35.85-46.31
Seed oil	Dechaine et al. 2010	cultivated x wild	4	0-4	14.28-18.03
Seed oil	Burke et al. 2005	cultivated x wild	4	29.1-39.3	32.61-47.50
Seed oil	Dechaine et al. 2010	cultivated x wild	7	2.01-13.71	7.13-23.27
Seed oil	Wills et al. 2010	Hopi x wild	16	56.1-67.6	77.68-84.59
Seed oil	Wills et al. 2010	Hopi x wild	16	56.1-67.6	79.5-90.39
Palmitic acid	Burke et al. 2005	cultivated x wild	6	18.4-41.7	N/A
Palmitic acid	Mandel et al. unpublished	association mapping panel	14	22.8-29.1	22.8-29.1
Palmitic acid	Burke et al. 2005	cultivated x wild	17	33.8-43.1	42.63-53.61
Oleic acid	Burke et al. 2005	cultivated x wild	1	3.3-25.5	11.15-15.62
Oleic acid	Burke et al. 2005	cultivated x wild	3	41.9-69.3	41.29-66.71
Oleic acid	Burke et al. 2005	cultivated x wild	6	16.4-28.3	N/A
Oleic acid	Mandel et al. unpublished	association mapping panel	14	19.5-20.9	19.5-20.9
Linoleic acid	Mandel et al. unpublished	association mapping panel	1	48.15	48.15
Linoleic acid	Burke et al. 2005	cultivated x wild	3	39.9-61	41.29-61.05
Linoleic acid	Burke et al. 2005	cultivated x wild	6	18.4-28.3	N/A
Linoleic acid	Mandel et al. unpublished	association mapping panel	13	18.1	18.1
Linoleic acid	Mandel et al. unpublished	association mapping panel	14	10.4-20.9	10.4-20.9
fab1-9	Chapman et al. unpublished		9	0	16.64
fab2	Chapman et al. unpublished		1	18.7	30.19
fad2-2	Chapman et al. unpublished		1	0	12.96
fad3	Chapman et al. unpublished		11	23.7	47.06
fad6	Chapman et al. unpublished		10	18.1	56.57
fad7	Chapman et al. unpublished		10	6.5	42.43
fata	Chapman et al. unpublished		1	8	28.85
fatb	Chapman et al. unpublished		6	24.4	30.19
*1-LOD intervals not available for association mapping data (Mandel et al. unpublished) or positions of fatty acid genes (Chapman et al. unpublished)
