# Supplementary material for: Genetic analysis of safflower domestication
Source: BMC Plant Biol. 2014 Feb 6;14:43. doi: 10.1186/1471-2229-14-43 (PMC3925122; doi:10.1186/1471-2229-14-43)
Supplement: Additional file 3 — Pairwise Spearman correlation coefficients of the 24 traits phenotyped in this study. [file 1471-2229-14-43-S3.xlsx]

## Sheet: Sheet1
Additional file 3. Pairwise Spearman correlation coefficients of the 24 traits phenotyped in this study.
	Rooting rate	Average leaf size	Average leaf roundness	Spininess	Days to flower	Primary disc diameter	Primary capitulum height	Number of heads	Flower color	Stem height	Number of internodes	Internode length	Lowest branch height	Number of selfed seed	Achene weight	Achene length	Achene width	Seed viability	Seed dormancy	Seed oil content	Palmitic acid content	Stearic acid content	Oleic acid content	Linoleic acid content
Rooting rate
Average leaf size	-0.0662945
Average leaf roundness	0.0538215	-0.2344
Spininess	-0.0294794	0.33634	-0.264294
Days to flower	0.0348973	-0.0537446	-0.221182	-0.0511777
Primary disc diameter	-0.0889652	0.418209	0.0109927	0.312188	-0.0578653
Primary capitulum height	-0.0914387	0.28764	-0.22422	0.160567	0.218033	0.200981
Number of heads	0.11509	0.258764	-0.0132731	-0.0796221	-0.11772	-0.0206572	-0.0893582
Flower color	0.130061	0.0105211	0.207463	0.0987274	0.0283243	0.0776272	-0.0876639	0.0113993
Stem height	-0.119966	0.579653	-0.106997	0.163073	-0.0173991	0.311293	0.237927	0.017983	-0.0816677
Number of internodes	-0.0221302	0.071518	-0.0345113	-0.27637	0.208278	-0.0740584	0.132029	0.146693	-0.0624633	0.364905
Internode length	-0.0897663	0.484499	-0.0713555	0.361924	-0.205075	0.338132	0.143203	-0.0491466	-0.00768987	0.649187	-0.407864
Lowest branch height	-0.069315	-0.419996	-0.0820581	-0.0816038	0.314085	-0.174881	0.069919	-0.404987	-0.172985	-0.14083	0.0538672	-0.182243
Number of selfed seed	-0.0580426	0.392044	-0.0420878	0.204428	-0.279285	0.172307	0.0333958	0.0832862	-0.0431272	0.420155	0.0860524	0.333706	-0.186407
Achene weight	-0.0760544	0.114967	-0.126711	0.0603175	0.196679	0.121795	0.279578	-0.0206123	-0.0316756	0.0560741	0.0968048	-0.0362899	-0.0234745	-0.562002
Achene length	-0.0816097	0.154979	-0.109554	0.0342456	0.169567	0.124203	0.282328	0.0157034	-0.10689	0.112584	0.119644	-0.00557599	-0.0264131	-0.557937	0.815303
Achene width	-0.040283	-0.0814895	-0.0392193	-0.0778614	0.289111	0.0235114	0.22597	-0.0652152	-0.111806	-0.0881779	0.0927287	-0.18886	0.0869832	-0.7297	0.803281	0.831767
Seed viability	-0.0296313	0.0850989	-0.0245296	0.214289	-0.0991372	0.0685985	-0.147437	-0.164542	0.291535	0.113455	-0.0898637	0.17632	-0.119655	0.30123	-0.194273	-0.198948	-0.33661
Seed dormancy	-0.100065	-0.115819	0.153792	-0.360133	-0.305071	-0.0358977	-0.178704	0.18019	-0.0295786	-0.0992835	0.0333498	-0.102484	-0.0980458	-0.120694	0.00636153	-0.0491286	0.0103383	-0.177423
Seed oil content	0.0775823	0.104781	0.0073002	0.200366	-0.0521964	0.112143	-0.142126	-0.0732327	0.10114	0.178647	-0.162086	0.281279	-0.0817678	0.573281	-0.345214	-0.49119	-0.583185	0.219359	-0.257985
Palmitic acid content	-0.0645302	0.0887314	-0.157231	0.183126	0.11702	0.0870674	0.10894	-0.124831	0.112979	0.145516	0.130258	0.0702316	0.0819555	0.00879265	-0.0164996	0.0648571	0.0206308	0.151638	-0.151741	-0.154063
Stearic acid content	-0.0103416	-0.0486397	0.00517329	0.0986046	-0.0361747	-0.00141124	0.0742192	-0.242228	-0.00696059	0.0659106	-0.0723264	0.123607	0.0469981	0.0481056	0.029619	-0.124267	-0.0754525	0.0325788	-0.139997	0.223974	0.156905
Oleic acid content	-0.100825	-0.318263	0.0197154	-0.197905	0.113986	-0.205079	0.0359472	-0.0763759	-0.0331713	-0.196256	0.137161	-0.301399	0.0986875	-0.495441	0.374481	0.282043	0.418153	-0.192552	0.201841	-0.473239	0.241814	0.271844
Linoleic acid content	0.0975605	0.279153	-0.000493341	0.149155	-0.113043	0.171698	-0.0558718	0.114727	0.0135322	0.152745	-0.137473	0.254951	-0.1008	0.449443	-0.346695	-0.256763	-0.38332	0.151701	-0.131807	0.430964	-0.36302	-0.387994	-0.981593
Correlations significant at α = 0.05 after a sequential Bonferonni correction are highlighted in blue (significantly positively correlated) or red (significantly negatively correlated).
