# Supplementary material for: Genetic analysis of safflower domestication
Source: BMC Plant Biol. 2014 Feb 6;14:43. doi: 10.1186/1471-2229-14-43 (PMC3925122; doi:10.1186/1471-2229-14-43)
Supplement: Additional file 4 — Target sequences used for GoldenGate Assay design and their corresponding map positions. [file 1471-2229-14-43-S4.xlsx]

## Sheet: Sheet1
Additional file 4. Target sequences used for GoldenGate Assay desigan and their corresponding map position.
LG A	Position	SeqID	Target Sequence
A181	0	Contig4367pos792	ACCCTGGAAGAATTTCCCGATGTAGGAGCAAGTGTCGTGCATTGGATACGCAGGTTTCCTTTCTTTTGCAGTGATAGGGAATACACAATTGGCCGACGGAT[A/G]TGGGAATTGGAAGGATCCTTTTACTGCGTGACAAAGGGTGTGTCCTGCCCGTTGGTCCCGAGGAAGCAGAAACCACGTCGSGTTGATGTTTATTATTCAAGTTGGTT
A57	1.4604	Contig510pos117	CCCTAATTTCAACCATCTTCATTTTCCCCCATTTCTTCCATCTCGATTGAGAGATTTCCATGGCGATGATTGGGGCTAAACGAGGCTATGCCATGGCTTCCA[A/G]TTTGCTGAAAGCCCTAAAAACCTCTTCTTCTTCTTCAACGTCGGTCCGACGCTTTAGCGGCGTCGTTAACAGTGAAATCACCACCAGTCACACCGCCRAATGGA
A357	1.8204	Contig2241pos457	GCCATGGGACAGGTTTTTCGCAAGCTCTTCGATGCATTCTTTGGCAACAGCGAGATGCGGGTTGTCATGCTGGGGTTAGATGCAGCAGGGAAAAC[A/G]ACCATACTGTACAAGCTGCACATTGGAGAAGTTTTATCAACCGTCCCTACTATCGGTTTCAATGTGGAAAAAGTTCAGTATAAGAATGTGGTGTTCACGGTTTGG
A135	4.9545	Contig1280pos265	CATATCACACATTGGATCCTAAACATTAACCATTATATATCTTTATTATAAAGCATACTCCATACCTCACTATATAAAACCCAAACTCCCATTTCTTTAACTTTTCATCCCTCTTCACAATGAAAGATCGAATGGAACGCCTTATCGTTCTTCCGTTTACTGCTGGATGTGTCTCTTCTTCAAGTGTATCTATTTGCATACAACACAGAAGACGACCAAAAGAAGACATCGACTCATCTCACATGGTGTGTAGGCCAAAAGAAG[A/G]ATCCCAATGATCATAAAGACACATCTAGTGATCATATGATGAAGGGATCATCAAGGTCACCAACCCCTTCAAAACCCAATATATACATTGGATTTCATAGGCTCACAAGATCTATCAAAAGTTTGTCTCA…
A66	6.9656	Contig3931pos788	AGGATATAACAGGCAAAACTACACCTACCAAAAACCACTTTCGTCGTCTCGCCGGCCGTCTCTAGAAGCTTCTCCGGCGATTTCCATCCATCGGAGGACCATCGGAGAGAGAGAGAGAGAGATTCGAAGCAGCCAAATCTCTCGAAGAATCACAAACCTAGCATCATACCTAAAAGGCATCGGAGGAGAGTTTCAGATTACAAAAAAAATTTGGGGATTTCGGACCGATGGATTTGGATCTGTGGATATCTAAGGTCAAAGAAGGCCAGCACTTGTCGGAAGATGAGTTGCAGCTGTTATGCGAATACGTAAAGGACATCTTAATCGAGGAGTCAAATGTTCAGCCGGTCAATAGTCCAGTTACTGTTTGCGGTGATATTCATGGCCAGTTTCATGATT…
A1	15.9614	Contig1051pos351	CATCCCAAACTTCATGTGCCAAGGAGGAGACTTCACTAGGGGTAATGGGACCGGCGGTGAATCCATTTACGGGGCAAAGTTTGCTGACGAGAACTTCAAG[A/G]TCAAGCACACGGGCCCCGGGGTTCTTTCCATGGCCAACTCTGGACCGAATACTAACGGGTCTCAGTTTTTTATCTGTACYGATAAGACATCRTGGCTCGAT
A69	28.9349	Contig3703pos484	GCTCTGCTGTGTGGTTGGTGGTTACCACTGCATCAAATCTTCAATTCACACTCTCCACCACCGCCAACCCCCTCGCCGGAATCCTCCATCGCCGCCACCGCCGCCGATATATGTATTTTTACATTCGATCGACAAAATAAGCCGATAAATTTATCGAATTTTGGCATTTGGAGCAAAAGGGTGTTCTTAAAACAAGCAAACAATCAAGGATACTGTCTCTCAATTGCAAAGACAGTTTGTCGAATACACGACATCTTTGTATCGTGAGGGGTATCTTGATGATCAATTTACGCAACTTCAGAAACTGCAAGATGAGAGCAACCCGGATTTTGTTGTGGAAGTTGTATCCCTTTTCTTCGAAGATTCCGAGAAGCTTCTCAACAATTTAACCACTGCTCT…
A358	33.7901	Contig3820pos658	CCGGGGCTTTCATGGTTTAATCTGCATTCTTCCTCCTCCTCCCTCTCCACTGATTTCGTTTTAATCAACTACACTCAATACATGGACGAAGAAATGGAGTTTATGGAGGATTTCGTTGTAGATGAACCATCATCCTTCTTCTCCGACGATTTTATCGATCCAGATTACGAATTTGATGCTTCTCACTTTTATGATTTCTCTAGGCACGAAACGGAATCGGAGGCTCTACAAGCCGAGACCTAGTTCAGATATGCTCATGAATATCCGCCTTCTCCCTTCATTGTGAAGTTGAAGTTGATGAAGGCGGCCAAACTCAATCATTCGAAAGCTCATAAAACCAGCTCCAAGAAAATAGAGGCCAGTCGAAAAACTAGTACTACATCCAGCATTTCAGATGGT…
A245	49.1672	Contig789pos652	TATTCTGAACTGAGGAAAGCTGCAGAGAGAGTTTATCGTCCTCTCTCTCTCTCTCTCTCTAGGGTTAGAGCTCCGAATCTGCAACGACAATGGAGGGATGGGATCCGACAACCAAGTCAACACTGACCCAAATCCCTCTCCTAACAGTGAAAGCCGGCCCTCGCGATGGTGCCGCTTGGACACAGCGCCTCAAGGAGGAATACAAGGCCTTGATCGCATATACTTCCATGAACAAATCCAGAGACAACGATTGGTTCCGCATCTCCGCTGCTAATCCCGAAGGAACTCGCTGGACCGGAAAGTGCTGGTATGTGCATAATTTGCTCAAGTATGAATTCGATCTCCAATTCGATATCCCGGTGACCTACCCTGCCACAGCTCCCGAGCTTGAGCTGCCAC…
A18	49.3572	Contig6502pos718	CGGGATCATTGGTTATCATTCACCATATTAATAAATATTATAAAGGGTGGAGGAGAGGGAGGACAATTCACATACGGCGCACGACAGCAACTTGCAGTAGCATATGGCGTTTTCTATAACGTCCACCTCTTTTTCTTCCGCTTCCATATTATTTAATAATTCCAATTCCAATTTTAATTCTTCTAAAATCAATAGATTTAAGTTAATAAAATCAATAGATTTATCATTAAATAGCAAGCAACTTACCCCCTTGAATCTAGGACAGGTGCCTCCCTCTCCATCCATCCGACGTCGTTCCTTTCTTCTTCTCTGCTCTTCTTCATCCTCGCTTCTTCTTTCTGAAATGGATTCCAGTGCTAGTGAAGGTGTATATCCTCTGCATCGCTCTAAAACCATTCA…
A44	49.7172	Contig333pos613	TTTGCCTGCAATTGACCTTTCTAAGCATCAGGAAGTTTGTGGAAATAGAACAGAGCTCTGTCATCTGTGTAACAGATACATCCGACTCCGAGAAAGAATTGC[T/C]CATGAAGTCTCGTGCAATGGTGTCCCGAATACTTCAGCTGAAACTTCCAGGGCAACAAGGGAAGCTGAACGAGARCGTGTTCCTAGAAGAAGGCCACCKCCCCGCGACTTCTCC
A336	49.7572	Contig991pos631	TGGGCTCARCTGGTCGAGAAAATTGTGGACGTTAAACTTTTGGACGATGAGAACACACCACTTTTGAATGCGTGGTTTAGAGATATTGTTGAAGTTCCGG[T/C]TATCAAAGCGTGTGTACCCCCTCTCGACAAATTGCTAGCACACAACAAAGATTTTCATGACAAGCTTATTGCCGCTAAAGCTTGAAGAAGTACGAACCACATGCCG
A151	49.9372	Contig4595pos1103	GGCAGATACCTGACTGCATCCGCCATGTTCCGAGGCAAGATGAGCACGAAAGAGGTTGACGAACAGATGATCAATGT[T/C]CAGAACAAGAACTCATCCTACTTTGTGGAATGGATCCCAAACAACGTGAAGTCAACGGTCTGTGACATCCCGCCAACCGGTCTGAAAATGGCGTCGAC
A206	50.1172	Contig648pos511	ATTCTTCTTGATTGTTCGTTCTTTCATATTTTTCTTTTGGATTCGTGATCAGATATTTTGGGATTTTCTTGCTCGATTCGATCCACCAACAACAAGAACAACAACAATCAAGGAAATGGATTGGGGAACTGTAACAACGGAAGATCTGATTGAAGCACTTAGGGAAGTCGATTGGTCATCACCTCCTCGTCCTCTTAATGAATTCTTCTCCAGATTCACTCTTCCTCGTTCATCTAACAAATGGAACAGTCGCCTCAAGTGTAATCTCTACTACTACCGGACAAATTACTTCATCATGATTGTCTTCATTCTTGGATTAGGATTTCTGTGGAGGCCACTTGCCATCTTTGCTGCCATGTTAACTGCTCTGACAGTAGCTTTCTTAAATGACAGCTTTGC…
A211	52.499	Contig549pos348	CTTGCTGTWGTTATCGTTGGACATAGAAAAGATTCACAGAGCTACGTGAATATGAAGAGAAAAGCGTGTGCCGAGGTTGGAATCAAGTCTATCGACATAGACCTTCC[A/G]GAACAAGTACCCGAAGATGAGTTGATCGCAAAGGTCCACGAGTTAAATGCAGATCCCGATGTTCATGGMATATTGGTTCAACTTCCTTTGCCRAAACAC
A193	52.679	Contig4640pos339	TTGAAGAACATCGCTAAACGAGTGATCGAAAGAGCACAGGAGCTTTGCGTTTCTAAATCGGTGAATGATGTATCATTGGAAGTAGTTGAAGGTGATGC[A/T]AGAAATGTTCTATGTGATGCTGTAGAGAGGCACAATGCTATCATGCTGGTTGTTGGTAGCCATGGYTATGGAGCAATCAAAAGGGCGGTTYTGGGAAGTGTTAGCGAC
A342	55.8131	Contig286pos644	GGCACAGGGTGGATTGCAGAACTAGAGATGCATTCCGCCGAAGCTTTCTTCCTGAACTCGTTCATGGTTATGAGGAGAGCATTCGGGCTTTTGTCTCAGAGGC[T/G]GCAGACAAGGAGGTTCTTGTGCTATATGTGCAAGACCCTTTTCATAGGTTGTTACTTCATGGTGTTTGTGAGTTCTACAACTTGGYCTCGATTACGGAATCYGAAA
A119	56.3531	Contig2071pos702	CCTCTAGAGGAAACRGAGGTTTTAAGGCGGGAAGCTTCTAAGCATAACATCGAGTTGGTACTATTAACAACGCCCACTACTCCAAAAGAACGAATGAAGTC[A/G]ATCGTTGAAGCCACGGAGGGATTTCTGTACCTTGTGAGTTCTATTGGAGTAACGGGGGCTCGTGCTTCCGTGAGTGGAAAGGTTCAATCTCTCCTTAAGGA
A341	56.3931	Contig1401pos263	TTACAGCTACATCGATTGGAGGCATTTGCGATCATCAGCCGCTAGGAGGAAGAAGAAACTCAATCGCAGCCATGTCGTTGGTAGCAAATGAGGATTTCCAGCATATTCTTCGTGTGCAGAACACGAATGTTGATGGAAAGCAAAAGATCATGTTTGCCATGACTTCGATCAAAGGTATTGGTCGTCGTTTCGCTAACATTGTCTGCAAGAAGGCTGATGTTGACATGAACAAGAGGGCTGGAGAATTATCGAATGCGGAGAT[T/C]CGATAATCTGATGACGATCGTTGCAAATCCCCGACAATTCAAAATCCCAGATTGGTTTCTTAACAGAAAGAAGGATTATAAGGATGGAAAGTACTCTCAAGTCACATCCAATGCTCTTGACATGAAGCTCAG…
A381	56.4331	Contig1428pos584	GAGCTCCGTATTTGAGGAAAGTGGACCTTAAAATGTACAAAAGCTATGAAGAATTAATGGAGGGTTTGCAAACGATGTTTAAGTGCATTATAG[A/G]GTTGTACTCCGAGCGAGAAGGGTACAACGGATCGCAACATGCACCAACTTACGAAGATAAAGATGGTGATTGGATGCTTGTTGGTGATGTACCATGGG
A250	58.8149	Contig1991pos387	CCGCAGGGAGAGAGAGAGAGAGAAGAATCGAACTCCAAGAGCTACAACAATGGTGAACGGATCGGGAATTTGCGCACGGGAGGTGGTGGTCGACGCCCGCCACCACATGCTCGGCCGATTATCGTCGATTCTGGCCAAGGAGCTTCTCAATGGGCAGCGAGTCACCGTCGTCCGCTGCGAGGAGATCTGCCTCTCCGGCGGTCTCGTTCGCCAGAAGATGAAGTACCTCCGTTTCCTCCGCAAGCGTATGAACACCAAGCCGTCTCACGGACCGATCCATTTCCGTGCTCCTTCCAAGATCCTATGGCGAACTATCAGAGGGATGATTCCACACAAGACCAAGCGTGGAGCTGCCGCTCTAGCCAAGTTGAAGGTGTACGAGGGAG[T/C]CTCCTACT…
A117	62.1398	Contig1960pos336	GGGGGTTCATTTCTCATCTTCCATACGATTGGCTCTAAATCTGCCCTCATATCATCTATCCAAATCTCAACACTTTTGCTTCCACTGCACCTCTCATCCATCCATCCATCAATCAATCAGGGCGGAATCTTTTGTGGTTTGTTGTTTGTGCTCTCACGATCTGGTTGTACGTCGGCGTGAGAGAGATAAGGTTAGGGATTCTACAGCCTTGTTCTGGCGATGGCGTCGAAGCGTATCTTGAAGGAGCTCAAGGATTTGCAGAAGGATCCGCCTACGTCATGCAGCGCTGGTCCTGTTGCCGAGGACATGTTCCACTGGCAAGCAACAATCATGGG[A/C]CCCCTCCGATAGCCCATACTCTGGAGGCGTATTTCTTGTTTCAATTCACTTCCCTCCTG…
A199	66.7932	Contig1180pos285	GTCTTCAGATTCATGGGAATGAGAAGTAGTCTTCCGCTGCCGTCCTGGAAAGTGATGTCAACTCAGATACTGTTCTACTTCATTGTGGAGGATTTCATATTTTA[T/C]TGGGGACACAGGGTTTTACATACCAAATGGCTATACAAGCATGTCCACAGTGTCCATCATGAGTATGCAACACCTTTTGGGTTGACTTCYGAATATGCT
A50	69.0347	Contig5551pos733	GAGAGAGAGAGCTTCGAGCAATCCATCTATGGCGAAATCTCTGATTTCATCTCCTTCCTCCTTCATCGGAACACCTTTCCCCTCTCTCAATCGCCATGGACGCTTTTCTCCCAGGACTAAGCTTATATCCACCAGAGTCAAATTCAGCTTCAACGGACTTCCTCCGATTTCTTCATTCGATGGCGTACCAGTTGATTTTGCCGCAATCGCTAGCCGCGCCGAGAGCCTTATGTATACCTTAGCCGATGCAGCTGTTGCTGTCGACTCGGCCGCTTCCGCTTCCGGCGACTCGGCCGCTTCCACGGTACAGAAGTCCGGCGGATGGTTCGGTTTTATATCCGACGCCATGGAAGTCGTTTTAAAGGTATTGAAGGATGGACTGGCTACCGTTCATGTGCC…
A38	78.7242	Contig6959pos906	GAAAGGGGTCCGAAGTCRCCAGTRGAGATAGCTCGGTATTGGGAGAAACCAGCAAAACCGGTTAGCCCAAAGTCACGAGCACAACGCATCCAGCAACCACGCTGA[A/G]TGCGGTTAGTGAATTCCAAGTATTTCTCTGGTCTAGATTAGCTTTCAGTTTGGTCGGTATAATGTAGTAGTTAAAGGCGTCTTTCGTTTTGTTGTAATCTTGT
A315	80.4649	Contig5159pos768	GCGGGGAAAGAACAACCGTAAACCCTTTTCCCTCTTTAATTTAATGCAAAAGTTCTTCAATTTTTTCATCTGCAAAAAGGTTTCTTGGAAGATTTCGACACAGAAAGGGCGAATTCCAGCAACAAACGCCACAGAACTCCGCTTATTCAGTTAAAGCTATTACCATTGTCGATTGGCAAAGTTGAGCATCAACCTCCTGCAGTTCTTACTCGAACCGCATATTCGATTGCAGTTTTAGAGAAGATGTCTACTGGAGAGGTCAAAAAGGTTTCACCTCAAGATTTACAACTGGTACAAAATCTTATAGAAAGGTGTCTGCAGCTGTACATGAGCCAGAAGGAAGTTGTTAATACATTATTACATCAAGCAAAAATAGAACCTAGTTTTACTGAACTTGTT…
A332	95.1316	Contig2057pos379	CCTCATTCTTCACCACCATTTCTCTCAACTAAGCCCTCCACCACCTACCACCACCAGAAGGAGATCCTCAGTTTTCGCAATGGCGGAATCCAATCGCACCACCGTCCTCGTTACCGGAGCCGGCGGTAGAACTGGTCAAATAGTTTATAAGAAGCTGAAGGAGCGGTCAGGAGAGTATATTGCAAGAGGCTTGGTCAGAAGCGAGGAGAGTAAGGAGAAAATAGGTGGAGCAGATGATGTTTTCATTGGCGATATAACGAAGGCCGAAAGTATTGTTCCTGCTATTCAGGGCATAGATGCTCTTGTAATTCTCACAAGTGCAGTCCCTAAAATGAAACCCGGTTTTGATCCAAGTAAAGGTGGAAGGCCGGAATTCTT[A/T]ATTCGAAGAAGGAGCA…
LG B
B301	0	Contig351pos387	AAAGGTATCATAGTTTAGCTCCTATGTACTACAGAGGGGCTGCTGCTGCTATTATCGTCTATGATATCACTAGCGCGGATTCATTTACACGGGCCAAAAAGTGGGT[A/G]CAAGAACTTCAAAAACAAGGTAATCCTAACATGGTTATGGCACTTGCTGGGAATAAAGCTGATCTCGAAGARAAGAGGAATGTGACACCTGAAGAGGCACGCGTGTATGCT
B25	15.1032	Contig45pos552	CTTCTTCAATTCAATTTTAGACCTGCTCACTAATTTTCACCCATGCTGTTTCTTTCTTTCTTTGATTACTTTCTAGCTATCAGATTTCATTCTTCACCTACTTAATCTACCCTCCTCCTCCTCCTCCTATATTAATTTCTCTGGATTTAAAGGACCTCATGCTTCCTTCAATATGCAATTCTTTTCAATTGTTCAATTTAATGAAATGGTTAAAGCATTACTATATACCAGTCTTCTTCGATAGACATTTGTAGTAATCACTATGACATTTTATTCCTTCTTAACTTATTCATTTGGTTTTATCAAACAGGCCTTTCCTGATACATCACAGAGCTGATTGGTGGTGATCAAACATGGTTTTCGGGGCGATAAGATCCATAATCCGACCTGTATCAACAA…
B243	15.9833	Contig3764pos718	CATTCGAATATATTCATATTCATATCAATCAGCAACACACACACACACACACACACTAGTTCTTCTTCAAAGCGTTTTGGGAACCCTAACTTCTTGAACGAAATCGATCCTAAAATTCTCTTGCTTTTCAGGAACAAAAACCATGGCGATGGCTGCATTCAGAAGAGAAGGGAGGCGTTTCGGACCTCTAGTGTCTTCCCCAAGACCTATCAATGCGATTCGATCCACTCTTGCTCCCGCTGAGGAGCAGGTGGGCCTTGGGGTTCGCTCCATTTCAACTCAAATTGTTAGAAACCGTATGAAGAGTGTTAGGAATATTCAGAAGATTACAAAGGCCATGAAGATGGTTGCAGCTTCGAAGCTGAGGGCAATTCAAGTTAGAGCTGAGAATTCTCGTGG…
B268	17.0735	Contig776pos579	AATAAGTACTTACCGGATGAAGACTATTTTAGCCAAGGGCTTTACATGTTCGATATTGGACAAAATGATCTTGCCGGTGCATTTTACTCGAAATCATTCGACCAAATT[A/G]TGGCTTCGATTCCATTGGTTTTAGTCGAATTTGAAGCCGGAATCAAGAAGTTATACGATCAAGGGGCAAGAAACTTTTGGATTCATAACACRGGACCACTG
B55	17.8036	Contig6443pos128	GTTTTAATGTGGAGTTCATCATCGTGTTTRAAACCCTAGGGTTCTTTCGTCATCCCTTTATGGAAGCAACAGCTTCTTCAGAGGAGGTTTTGGTATGCG[A/G]AACATGTGGTGACAAAGGATACACCAATGCTTTTGTTTATTGTGTTAAGTGTCTGGGATGTGTCATTCACAGGTACTGCCTAKATGTAATACCAGGGACATA
B42	19.4442	Contig1921pos443	CCGTCGCTCGCCGGAGAAGCYAGCCGGAAGTTCCAGAAGATTCAAGAAGCTTATTCAGTGTTATCGGATCAAACGAAGAAGTCGATGTACGACGCCGGAGGG[A/C]TTGATTTATTCGACGACGTTACGGACAACGAAGGAATGGGAGACTTCTTGCATGATTTAATGAARATGATGGACCAGAACACCGGTGCTGAGGTGGAGAGCCTG
B141	19.4842	Contig997pos304	AGGTTTTCAATTTTTTTTAGCGAATAGTAGTTATGTTTTTGGTGGATTGGTTCTATGGAGTTCTGGCGTCGTTAGGTCTATGGCAGAAAGAGGCTAAGATC[T/C]TGTTTCTAGGGCTCGATAATGCTGGCAAAACCACTTTGCTTCATATGTTGAAAGACGAGAGGCTTGTTCAGCATCAGCCAACGCAGTATCCKACGTCTGAAGAA
B319	19.5242	Contig538pos501	AGGAGGGAATAATAGTAGAAGATGGAGCCGGAAATCTATATCTACAAACACAGAAGGAAAGAACAATTTAAGCAGAAAAACAAACAACATCGGCCAACAA[A/C]TAGCAGATGTAGCAAGTTTGACTCATAGCACTTTGAATACAAGTAGAGTAGAAATGTACGAAAGTGAAAGCATTCATATTGAAGAGAAGATCTCRGAGAA
B173	19.7042	Contig6111pos1256	GGGGATTTTCCCCCAATCCATTCTCTCTCCTAAACCCACAATCTTCATAACCAAAAATCACCCAATTTTTTTTTTGTGTTTTAGGGTTTTCAGCATTCGATTTAACCCCCAAATTCATCAAATCTGGATTGAAATTTCATCAATGTTGCTTTAGTTTCTTCTAGATCTGGCTGCACCTTCTTCAATGTCTTCGCTGGTTTCTGACGATGGATCATTATGACAATCGGTAGTGTAAAATGAGCGAAAAAGAGAGTTTCAGGATGAAAACGAAGCCACCTCTTGTACCTCTAGGGACTCTGATTAGGCGTGAGCTTAGGCATGGGAATGTAGAGAAACCTTCTGTGAATCATGGACAGGCTGCACTGGCTAAGAAAGGGGAGGATTATTTCTTGATCAAGC…
B46	21.1646	Contig3946pos434	GGAGAAGTGACCTAGATTGTGGAATCCCCCTATCGCCAAATGAAGGATTGAAGTTAAACATTTGAAATCCATAGATGCAATCAAGAATGGATATGATTTCACCACAGAGAATGATAAAATCGGATTTCTATGGCGTTTTGTTTCTGCTGCTACAGATCGTCGCATGTTTCAGTCGTTTACTCATGTTTGCGTCTGCAAAATCCGATGGAGTTTGTGTTTCTCCTGGTGGTCGCTTTCCCCCATATTCTATCCAAGGGAAACCTCCACGAAGAGTAAGCAAGGGACCCAACGATTTGACTCTTTGTAGGGTGTTCCGCAAGAAGACATGCTGTGATGTTGCACAGACTCATCCGGCTTTGCTGTCAATTAGGAGGCTGGCTTCCACTGGAGAGGCAAGTG…
B84	21.6346	Contig274pos719	AGTTTCCTGCTATGATTCCTTCCAAGCCCTAGGTGGCGATTCATTCTCTCAGATTCGTAATTCAAAATTCAAATCAATATAGGTTTCTCCTCCTTTAACGATTCAGTATAATTTTAATTTCTCTCATCGCTTCAGCATGGACGATTCCTCATCCAAGCCGAAGGTGACGATTCAGCAGGCTCGATTTCTTTTTCATCGGGTCAACTAGGTCGATTACTATACAAATCAGTGAATACAACAATCCTACTCAATTAGATATGGAATCACTCACTCTCGGTTAACAGAGATTTGGGTTTTCTGGTGTCGATTAACAAAGTTGTTCAAGACCATATATCCATACGGTTTCATTCAGCGGGAACGTGTATCTATGCAATTTTCTTCACTGGCATAACTGTTGAG…
B109	22.8048	Contig2165pos179	CCCTTTCGATACTCTCCTYTTCGATTTGGATGATACTTTGTACTCTTCAAACATCGGATTTGCTGATTCAATCAAGCGTAATATCGACGATTTTCTGGTTGAGAAATG[T/C]GGATTTGAACAGAGGAAGGCTTCTGCACTCCGTGTTCAACTCTTCAAAACTTACGGAAGCACTCTCGCCGGTTTAAGAGCGTTAGGCTATGAYGTTGATGC
B52	23.1648	Contig650pos715	CAACTTCCAGATTTCCCTAAATTCTCAATCATCCTTATAGCTAAAACTCCACCGAGAAGGAGATCATCATCTACATCACTCATGGCTCTTAACCCTAATCTCTACGCTAACGGCATGCCCGTAGCCTTCGTCAACGAGATGTTCGTCTTAATCAGAGATGGCGTCGAATTTGAGGTCGACAAGATCCCAGGGGCCTCTGGAGGAGTTGCCAAAGCAAAGGGGAAAATATATTTGTCAAATGTCCGCATGGTGTTTGTTGCTGATAAACCTACAGGGAATTTTATTGCTTTTGACATGCCCCTGCTTTATGTGCATGGAGAAAAATTTAACCAACCGATTTTTCACTGCAACAACATATCTGGACTTGTGGAACCTGTGGTCCCTGATGACCAAAACAGG…
B164	24.4451	Contig4078pos128	CTTCCTTAAAACCTCCAATAAGAAAACACTCTCGAGCTAATCGGAAATCATCAATGGCTTCAATACAACCGGCTGAACCATGGCTGCTCGAGAATGGGAGCGTGAAGAGGCTAACCAAGGAGACGAG[A/G]GCACGGGCATGGTCATAGCCGAACAGCCCACAACATGTCATCCACTTCTCTTCGTAGAAAGTCCAATATATCCCTGGTCTCTAAAGTCCCCTGTGCAACTCTTAGAAAATTTTTAGCCAATCTTCAAGAGGTCATTTTGGGCACAAAATTAGCAGTCCTTTTTATAGCCATTCCTCTTGCCATCGCTGCCAAATACCTTGGTTTTTCAAGACCCTGGGTGTTTTCATTAAGTTTACTTGGACTGATGCCGCTTGCTGAACGTGTTAG…
B180	24.4851	Contig1112pos583	GGGGGATTATCCCTTTTCTCTATTAAGGAAGATAGATAGATACCTTCAAGAAGGAGGAGTTTGGGTGGTTTGGTAGAGCTGAGCCTGAGCTGTGACCACCATGGTTGGGCCAAGAAGGCCACAGTTCGTTTTGTTCGGTTCCTCAATCGTTGAGTATAGCTTTCATCAGGAAGGTTGGGGAGCGACTCTTGCCGACATTTACGCTCGTAAGGCAGACATATTTTTACGAGGATATGGTGGTTGGAACTCCAGGCAAGCGGTAGAAGTTCTGGATCAAGTTTTTCCAAAGGATGAAGCAGTACAACCATCTCTGGTGATTGTTTATTTTGGAGGTAACGATTCAGTTCATCCTAAACCAGGTGGCCTAAGTAGTCATGTACCTCTCTCTGAGTATGTTGA…
B353	46.0617	Contig2179pos518	GCGGGGATAGTACAGACACAGATCGGATATTCTGAAGGTGGTTATTTGTTTTTTTGGATTTCTCTCAAAATTCAATCGTTTCATTTCCACACATTCATTCATTGGATCCATCAGATCAGATGAAAACGATTTGGGAGAAAGGTGAAGATGATGGAACCACCGGTGGTGGTTGCCGCCCGACGACGTTGCCGGAGACAAATACAAGACTTGCCGGAGGAGGAGGAGATACTGGAGGAGGAATTACAAAGTCGATGAGGATCATACCACAAGAGGAATGTAATTCATCGACTAGTTCTTCGATCGGAGAGGACAGCGATGAAGATCGGGATGGAGATGGAGATGGAGATGGAGATGTCGAGAGTCGCTATAGATGTGATCAGCATAACAACAACAATGGAT…
B107	65.9829	Contig2259pos193	TTTCCTCTTTCATAAATCCTCTAAATACTGTTTTTCTCTACTGAAAATGGCGACTGCAATTGAATCCTTCGATCTGATAACCAAATCGCGGATCCCGTCGGTAGGTCTAGGGACATGGCAATCGGAACCTGGTCTCGTTGGCCAAGCTGTTTCTGCCGCCGTCAAGGCCGGATACCGCCATATCGATTGTGC[C/G]GCAAGTTTATGGCAATGAAAAAGAGATTGGTGTAGCTTTGAAGCAGCTTTTCGATGATGGCGTGGTGAAACGACAAGATTTGTTTATCACCTCTAAACTCTGGTGCAATGATCATGCCCCGGAAGATGTACCTTTGGCATTGGAGAGAACTTTGAACGACTTGCAGCTTGACCATGTTGATTTGTACCTCATTCACTGGCCA…
B194	66.893	Contig1360pos594	GGGATGCAGAGGAACACTTTTCGCTTGTGGGATGCACGGTTGCACCCGCTTTCCAGTTTGAGGACTTTGTGCTGGCTAAACGGTCTGAACT[C/G]GTTTCCCGTTTTCCTGCTCATGAATCGCTCATTAATATCATCACATTTGAGGATTAGAATGTATGGGTTTTGTGTACTTTTGACATGATAGTGGCTGAACTTC
LG C
C143	0	Contig305pos355	CAGAACCTTTTTATTCTCCAAAATTAATTCTTCATCAACATCACTATATACTTATGCATATCTATAAAACCTCTCTTTTCTCAAATCTAACTTCATTCTTCTTGTTTAACTCCATCAAATCCATCAAAATCAACAACAAAAACCTCTTTTTTTCATTGATTTTTGTGATATTTCATCTGGGTTTTCACTAAAGAGTTGAAAGTTCAAATCTTTTTGGGAAAAATTCAAGTGGGTTATGAAATTTTGAGGTGTTCTTTAATGGATTCTGAAGAATTAATTGAAGTGAAATTCAGGTTAGCTGATGGCAGTGATATTGGGCCAAGCAAATACAGTCCTACCACCACTGTGGGATCT[T/C]CTGAAAGAGATGATACTTTCACAATGGCCTCAAGATGAAG…
C280	0.9101	Contig1064pos665	TTACATCTCATTAAGAAACGCAAACAGCTYCATTCCTCGGGCCTGAGCATCTCCGAGAATCGCTACATGGTTGGGGAGAAAACTCATGTATAAAAACCCACATC[T/G]CAGGTCTCATGCTAACCGGTGTAGCTTCTTATATGTTGTAATATATAGATTGAATGATCCTTTTT
C4	20.9482	Contig4965pos1094	ACCACCACCATCATCATTTCTCTTTCATCTCTCTCTGGTATAATTAATGGAAGAAGCTTACAGTTGTTTAAACCCCTTTAATTAATCTTTGTATATAAATAACTTCTTCTTCTTCTTCATTTCTTCTGGTTTCATATATTCTTCAATTAAGCTAATGCTTAATTGGGTGTTCTTTTTATCGGGCTTTCTTATCTGTATATAAAGATTCGCACAAATCAAGGCAAGCAGTTGCAGTTTCTTCTTGAAGATTGGAAATTTTCAGCTTTTTTTCCCGCGTTTAATTTTCTCTTTCGGCTGTTGTAATTAATACTCGTAAAAAAAAGAATGAAATTGGTATTGGTGAAGAAGAACAACGACCCATTCCTTTAAAGTTAGTTATCTATAAAGATGAATACCAGA…
C367	20.9882	Contig1063pos662	TTATCCARTGACGTTGCTAATGCATTAAGTGTAGCCTTTGGGCGCTACTATGCATACTTGGACTCTTTTGGACCAGATGAGGGATATTTACGGAAGAAAGT[T/C]GAGAATGAGCTCGGAATGAAACTGATACATCTGAAAATGAGATGCAGTGGTCTTGGTGGCGATTGGGGAAAGGTGACCGTTCTTGGGACATCTGGACTYTCT
C156	39.2604	Contig844pos820	CGGGGGGGCGTTGATCGAAGCTACCCAGTCCTCTCCATAGACACTATCATGGCGGTCATCGGAAAATCAGGAACCCTAACCGGAATCTAAACTCAAAATCAACGTCAATCAATGGAATAGCCATCAACGAAGACAACAGATTCCGATCGACTGTTAAATTCATCACATCATCCGCCTTCAATTTCTCCATCGACATCGTTGTTCATCGTTAAATTCCGGCCACCGGAGTCGAAACCGATGGAGAATACAGAAATGGAGGATGCTTCCGAGTTTACACTCGCAGAGGTCTTGGAAATGGAACACTTATTCAGAAAACAGGGTAAAGAATCACAACAGCAGAAGTTCTGTGAAGAACTCGCAACCAAATTCAGTTGCTCGGCTAATAGAAATGGAAACTCT…
C17	40.901	Contig3126pos1158	CTTACCATGGTTAGCCATTGATGAATGCTTCTCTCTCACTCATAAACCCCCAGATCTGTGTGTGGTTTTCCTCTTTAGATCTCATCAATTTCTCTCACCAGAAAGAAGCAATGCCGTTGCCGGATTCTTTGACGGCGATATCCTTCCTGCTGCTTCTGAGCTTTATATCGTCTATTCACGCTTCCGTCCACGATTACGCCGGAGATAAGTTCTCCAGAAAGGGAAATGCATATGTTGTCCATGGAGGAAGTGAAGGAATCTATTACTCTCATCCTAACCTCAATCAATCTTCCGCCTCCTCCAATGGCGATGCCTATATTCGTTTTGAAAAGATCGTATTCCGAAGACCTCAGGAAGCTTCAAACTTCAGCACGGGCTTGATTTATGCCATTCTTTTTG…
C120	41.261	Contig2037pos180	CCCCTTATCACAACATTATCATCTATCCTACCACCACACCTTCAATCCCAACCTCAAAATACCAAGTTTTTTGGTGTGAAAGTAGCTATAGATCTTAGGATGGCATTTGCAGGTACAACCCAGAAATGCATGGCATGTGATAAGACTGTGTACCTGGTGGATAAGCTCACCGCCGATAA[T/C]CCGCATCTATCACAAAGCCTGCTTCAGATGCCACCACTGCAATGGCACCCTCAAGCTGAGTAACTACAACTCCTTTGAGGGAGTTTTATATTGCAGACCACACTTTGATCAACTCTTCAAGACCACTGGTAGCTTAGACAAAAGCTTTGAGGGCACACCAAAGATTCTGAGGCCAAACAAAACCAATGATGGTGTTGAGAAGCCAATGGCTAACA…
C278	42.5413	Contig1508pos535	CGGGGAAGGAGCATCAGACGATAGTGAGAAAGAACCGGAAAAGATGGCAATGTCAATGTCTCAAAAGTTAACACTTGGTTATGC[T/C]GCCTTAGTCGGTTTTGGTGGGCTAATGGGTTATTTGAAGAGCGGCAGCCAGAAATCTCTGATCTCTGGCGGCRTATCGGCGGCATTACTATACTACGTTTACACAC
C269	42.7213	Contig3857pos405	CATAGTGAAAGACCTCAGAGAAGAGTTAAGTGCTGTGCAGGCTGAACTGGAGAGGGTCTCAGAACGAGAAGAAGTTAAGCCCATGTTGCAAGTCTATGAAGCAT[T/G]GGAGAAAAATGCATTCAGTAATTCCGATAGTATCGCATTTCCTCCTCCCAAAGAACAACCGCACGTTGTTCCACCTTCTGACATTGRGAATTCTGACAAAGA
C369	43.0813	Contig158pos378	CTAGCCAAAGCTGAAGCCAAAGGAGAAGAAGTCTTTGCCGTTGTCATGATTGGGGGTCGACAATATATCGTTTTTCCCGGACGTTTTCTGTACACTCAAAGGCTGAA[A/G]GGTGCAAATGTTGATGACAAAATAATTCTAAACAAGGTGTTACTCGTTGGTACGAAAACCAGCACATATATTGGGAAGCCKGTGGTGCCTAATGCAGCTGTAC
C236	43.4413	Contig6071pos509	CACCCATTGCAACCCTAACACATATAACGCAAATAATTGTTCCTTTTCGTTTCATCATCATCACTCCCATCCCTCTCCTCCTGTTTCTGGTTTTTCATATTTTGCTTCCACCATTGCCAGCTGATCTCTATAAATCTCACTTTTCCGAATCCATAATTATCATCGTCATATAGCACCAATTCGCATCGAAAAGGTTCTTCAAGGCGGTGTTTTTAGGATTTAGGGTTCTACTAGTGACTCTGGAGTACGTTTATTTGTCGAAACGATATTAGACTGATGGGGAGAAAGAAGCCGGCTGCTCGTGAGGAGGACGGGGCTGTGGGTGGGGGTAAGTCCAGAAAGAAAGCTGTAGTAATTGACGATGATGAGTATGCTATTGGAACTGAATTATCCGAGGAT…
C372	43.4813	Contig1955pos331	TGGCGGCATTTGGAATGGATGATCAGACAAAAATCTGYCTTGAGATTTTGGAGAAAGGAGAACTGCAAGTTGCAGGAAAAGAGAGAGAATCACAATTATC[A/G]AATCAGTTTAGGGACATTGCAACTATTGTCATGCAGAAGACTATCAATCCTGAAACACAACGCCCATATACTATAAGCATGATTGAGCGTTTGATGCATGAAA
C215	43.9513	Contig2829pos450	GCGGGGACACAGAATATGATCTGAGAATGAATCCATCTGGTTGCTTTCTGGAGTTCCAGAATCTGCATTATGAACTTGTTGTAGGTAAATTGAGATCTCAAATCTCCAATTTTTCCGTTTATAATCATCAAATTTCATTATGTGCTGATTTTGTTCCTGATTGCCCAGTTAATTGGATTCTGTCGAACCCCAAATTTGAAGTATCATTACTCGGATCTTCACTTTTATTCCATTACTAATGGTTATTCTTGGATTCCCCCTATAATTTCTTATCTGGTTATGGATCGAGATCTCATTTGTGAACCTAATTTCAGATGAGCCATTATTTAGGTATTGCAATCGATAATGATAAACTATCAATTCGCAGCAGATAGTCCCAAGTCCTTTAGCGCCTATCCA…
C106	44.1913	Contig6740pos790	GGGGAACACACATACACAAAGTGAACTCATTCTCTCTCCAAACCGATCAATCGATCTCTGATTGTTTTTTCAACTAATTTGTGAGAAAAAAGTTGTGATGAGATCGTGTAGAGGTTTAGCTCGATTTGTGATATCAAATCGAGGTTTTTGCACATCATCAAAAGGTGCTGCTGGTAATGATAAGATTGTAGCATCTGTGCTCTTCGAGAGGCTTCCGGTTGTCATTCCGAAAATCGATCCATCCGTCTACGTTTTTCAGGAATTCTCCTTTCGTTGGAGACAGCAGTTTCGTCGGGCGTATCCTGAAGAGTTCCTTAAAAAATCGGATACTAGGGGTAAGGGCGAATACCAAATTGATTTTGTACCGGCTCCTAGAATCACTGAAGCCGACAAAACCAA…
C184	45.1314	Contig2774pos580	AACACGCTCAGAGGAATCACCTTGCAAGGAGCTCCAAAATCATCTACTGTGTATGGAGGGCAGTTTATGGGACAGGCATTGGCTGCGGCATCCAAGACA[A/G]TTCATTTTCGTAAGATTTTACATAGCTTTCATGCTCACTTCCTTCTTGGTGGGGATACAAATATTCCAATTATATATCAAGTTGAYCGGCTACGTGATTTGCCTAATCT
C233	45.3114	Contig241pos96	AGTTCCTTCCTCTGTACTATTTTGAGCACCTATACGAGAAAGTAAAGCCGAAAAATCTTGAGGC[T/C]AAAAATCCCAATTCCATGGAGTCTTGCCCTTCTGTAAAGAACATTCTACTTCTAGACTCAGAAGGAGGCCGCATAGCCGTGAAGTACTATTCAGATGACTGGG
C317	45.3514	Contig178pos454	AGTTCTTCTTCGATACTTGGCTTTGGCTATACAAAATTCATCCAAATTAGGGCTTCTCGGATTGCAATTTGTTGCATTTGCAGTCATGAGCACCGGAGATTTCCTCAACCTTCATCCTTCTGAACTCAAATTTCCATTTGAGTTGAAGAAGCAGAGCTCATGTTCCTTGCAATTGACCAACAAGACTGATCAATATATTGCCTTCAAGGTTAAAACGACCAACCCCAAAAAATATTGTGTTCGCCCAAACACTGGAATTGTTTTGCCGAGATCGGTTTGCAATGTCACAGTTACAATGCAAGCACCGAAAGAGATACCTTCTGACTTGCAGTCCAAGGACAAGTTTCTCCTGCAGGCTGTTGTTGCACCTAATGGGGCAACTAATAAGGACATAACTGC…
C322	45.3914	Contig1465pos821	GATTATGASTCGATTTAAAAAAGATGTGTGTGTGGATGAAGTAAACATTGCTGTTTTGGAATTCAACACAAGGCTGGTTACTGCTCTTAAAGATCTGGAG[A/G]CTAAGCTCCCTGGTGCAAGGTTTATCTACATTGAGCCTTCCCTTGGCTACTCTACTGATTTCACTGTTACGGATAAACCTTGTTGCGAAGTCTCAACC
C375	45.4314	Contig1830pos634	GCAGCACGCCACAGATAAACACGTGGACGTCAGATTGGATCGAGTTTTACTCCGAGCATCGGTTGACCTTTCAACTTAAGCTAGCACAGCAACAATATGG[T/C]GATTCGGCTATATTAGAAAAAGGACAAAGATTAGTGAAAAATCTTGGAGCTTTGTTTGAAGATGTGAMGATCGAGCCTTGTTTATTACATGGCGATTTATGGA
C13	45.4714	Contig369pos436	CGGGGTAAAATAAACCCTAGCTTCATGTAAATCCCAAACTTAGCGTTTAGGTCCAGAAAAGCTTCCCCCATTTGCAGAGCTCAAGAAAGATAGATAGAGAGCGAGAGAGTTGCAGAGGTGTAGAAATTGTTCATCAATGGCTGCACGAGGAGGAGGAGAAGGGCAAAGAAGAGGAGGTGGAAGACCTCTTCCTCCATCTGCAAGAGGAGGACCTCCAGGTCCACCTCTTCATGGTAAACCTGGACCTCGATTTGAACCAGTTGATCGCGAAAAGACTTGTCCATTGCTACTTCGAGTTTTTACCAAGATTGGTGGTCATCACAGCCAGGCAGACTTTGCAGTGAGAGGCAAGGAGCCTAAAGATGAAGTCCAAATATATACTTGGATGGATGCTACACT…
C9	45.6514	Contig4713pos622	AGAGTTCTGGGTGATGGTCTTTTGGTGGTGAGGAAGATCGAGAACGTGGCCACAGGACCAAATAACCGTCCTAAACTGCCCTGCATTATTGCTGAATGTGG[A/G]GAGATGTAAACATCTACCCTCTGCTGCTTGTCGCCCTTCCCCTTTTCTAGGATCGTTGAATGCKGGTAGATTTGATCACAGCTGCTGTTGTAGCCATCGGATTTT
C279	46.9317	Contig698pos601	TCAGCCGGCAGCACCACCAAGCAAGCGGACTTCTCGATCTCAGTTGAAATTTGTTGCAATAGAATTGAATCTCAAGATCAAGATGGTTAGCAAAACAGAGGAATCCCAGTTGCAGCAACTCGAGAATCAAGTTGAAAACAGGGGTGGTGGTGCTTGGGAGTATCTCTCTCTTGTTCGCAAGCTCAAGCTTCGACGTTCCGATAAGGTCTTAAAGCATGGCTTAACCATCTTAAACGACCCCAAAAAGCGCTCTGCCCTAGGCCCCGATGAATGGACTCTATATGAGCAGGTAGCTATTGCTGCTTTGGACTGCCAATGTCTTGAAGTTGCAAAGGATTGCATAAAGGTTTTACAGAAGAAGTTTCCAGACAGCAAACGCGTTGGTAGGTTAGAAGCAAT…
C132	46.9717	Contig129pos526	AGAGCGACGGAGAGAGATGTCGCTGGTGGACTACGCATCGTCAGACGAAGAAGATGAAGAAGCAGTTGTTGGTAGAGAAGAAGACCATAATCTCGTTGCCAAGCCTTCCCATCAGAAACCTCATCCTACCAATCAGAAATCAACAAGGGTGCCGGTCCAACAATCAGACAAGTCTGTAAATCATTCAGAGCCTTCTACTTTTAGGCTGCCTGATGCGTCACTTCTCTTGGATTCCCCTTCTTTGCCATCCAATATGATTGGAAGCTATGACCACACTTCTCGAGTTGCAGCTGCCGTGGCCCAAAATGAATCACGCAAAAGAGATTCCAAAGAACAGACAGCTTCTTATCCTCGTGGAAAAATTCCAAGAGGGAACTTGCCACATTCAAAACACGTTCC…
C45	47.3117	Contig2922pos283	CCAGCAACCRCAGGCCTACCAGAGGCATTTTCAATATGGAAATTACTCAAATGCTGCATTTCAGTATCCAACTCAGCCATCAGCTGATCTTTCCATGATCAT[C/G]CCGAAAGTGTCTCCTATCTGCGTTCAAGCCCCAGCTGAGAAAGGTCTTTCCGGGTTTGCTATTGATTTTCTTATGGGTGGAGTCTCTGCAGCTGT
C240	47.3517	Contig2200pos629	TCTCCCCCTCTACTTTCTTCTTCTCTGTGGGTGGATTCGTTTAAGCTTCGATCGAAATGGCGATGGCTGGGCAAATCAGATCAAGCGTCCCTCGATTAGCTAAGGCTCTGATGTCCGATTCTCTCTCAACTCAGAGATCAACTGTCGAACGAGCTCTCCTCTGCCCTAATTTCACCGATTCTCAGCAACCAAGGAACTTTGCCTCTGCTTCTGCACCAAAGGAACCAAAGATTAAGGTTCCTGTGGCTATGTTTGGCGGTTCTGGAAACTATGCGTCTGCTTTATACATTGCAGCAGCAAAAGCCAAAACGTTGGACAAGGTTGAATCGGAGCTTCTTGATCTTGTGGCCGCTACTGAGAAATCTCCTACCTTTTCTCAGTTCATGAAGGATTTGGCAG…
C328	47.5317	Contig1985pos818	CAGAGCTGTTTGGCATTTGGGCTRCCATTTTCGTTGTCATTGATGCTGAGAAGGTCATTGAAGCCGATGAGTTTCTTCAGGAAAATGGAGGAGCAAGGTAGGTTGCA[A/G]ATTCTGACTCTTACACTTCAAGTTGCTAAGAATCTGAATGTGTTCTTTGCGAGGTTGAATGTGGTTTCGTATTTGTGTATTGGGGTTGCTTCTCTTGGATTGC
C200	47.8917	Contig4150pos540	ATTATCAGGTTGGTGTGACACCTGAAGGAGTTGAAGTTCCTCGTAGTTTGGTTGATGGAGAAATGCAGAAGAAGCTGCAATCATTGCCAAAAGAGAGCC[A/G]GCCTTTGATTCCAACTGGTCCGGATCCTAAGTGGCGATACATGTGGAGAGTTGGTCCCCGGCCATCAACTACMCGGTTTCAGGAACTG
C212	48.0717	Contig4290pos389	TTGCCGGTGTGACACGACAACAGTGGACTAAACTTTTATCGTTAGATCATATGATTTACGTTAATGGAGTTCGATTTCCGCCAGATTCATCATCATCTCCACTCGAGGGCCCTGACATGGTAAATGCTTTACTGGAGCACCCAAATTTGATATCTGCTTCACAATCATTCCATGCTATACCAGAAAGGAAGTTCTCGGTTTCTGAAGAATCTAGGTCACAGGGCTCAGCAGAACCCAAATGTGTGTATGTCTTTCAAAGAGAATATGCTATTGCAGATCCTGCACTTGTTGAGATCGTTGGCACTGATGAAGCAACTACCTGCATTGGCATTGTGGTTAGAAATTGCAAAAGTGGCATGACATCTATTGCTCACATGGATTCTCCAAA[T/C]CGTTGT…
C114	49.7123	Contig238pos559	GATTGCTGCGATCTAGATTTTAGTTTTTTTTTCTTTTTAACTTAAATCTCAACTCTTCTGATCCTTGCAGATTCAAATTCATCATCGTTGACGATTTTACAGACAATTTGCAGGCATGTCATCCTATGATAAGCCGGAGATAGTGGAACGAGGTGCTAAGGAGAAAGAACATGAAGAAGGGGAACAGAGTGGATTTCTAGGGAAGGTGAAGGGTTTCATCCAAGATATCGGTGAGAAGATTGAAGAAACAATCGGATTCGGAAAGCCTACTGCGGATGTTTCTGCAATTCACGTTCCTAAAATTAATCTCGAGCGGGCTGACATTATTGTTGATGTGGTTGTCACAAACCCGAACCCTGTTCCTATCCCTCTTATTGACATAAACTACTTAATCGAGAG…
C348	49.7523	Contig584pos232	ATTCATACAACAACACCCTTTTTCTTTCCTTCCTTCCTTTGGGAATCTGAACCTTTTTCCGGCCCGATCTCGAAGATTTTCCGGCGAGATCTCTAAATATTCGTCGGAGAATCTTCACTTTTTTCGATCGGTCTTATTTGAATCTACTAGTGGTATATTCGGATTAATTTTCACATCTATGGCTCCGGTGTCGGCTCTAGCCAAGTACAAGCTCGTCTTCTTAGGAGATCA[A/G]ATCAGTTGGAAAAACCAGCATCATCACTCGATTCATGTATGATAAGTTTGACAACACTTATCAGGCTACTATTGGTATTGATTTCTTATCAAAAACTATGTATCTTGAGGATCGAACAGTACGCTTGCAGCTTTGGGACACGGCTGGACAAGAAAGGTTCAGG…
C98	50.2723	Contig3019pos311	TCTATCCTCTCTCTCTCGAGCCCCCTTTTCCATCCATTGAAGACTTACTTATTGGAGACTTATTGCAGACCTTGATGACTGAATTATTGAATGTTGAAGCCATCATAGGGTTTTAGCAGCTTCCAATTGGTTGTACACTTCTGATTTTGCTGATTTGGAAGATACCGCTAGACATGGCAGCCGAACTTGTTAATGCGGCAACAAACGATAAACTAACGGAAATGGACTGGACAAAAAGCATCGAAATTTGTGAATTAGTCACACGTGATCAGAGGCAAGCTAGAGATGTCATTAAAGCCATCAAAAAGCG[T/C]CCTGGGAAGTAAGAACAAAGATACTCAACTATTTGCTGTTATGTTGCTAGAGGTGTTGATGAATAATATTGGAGAACCAATTCA…
C142	58.075	Contig1076pos621	GTCTCCAATTTCTCTTATGGAAGACAAAATGGTTTCATCAAATGGACCAAACCCCATTTACGACATTAGAATATCCACGGTTTTACCAGGGTTAATATCTGGTCGTGATGCGACTCAGGAGCTATCCACCATGGACCTAGCCATGAAGCTTCATTACCTTCGTTTTGTGTTCTACTTTCCAATCCCATCATTTGATGGCTTTACCATCTTGAACATCAAGGAAAGCATGTATAATTGGTTAAGCCATGCATATATCCCATGTGGTCGGCTTAGGATGTCCGACTCAGGTCGACCCCACATCAAATGCAATGATAGTGGTGTGCGACTCGTCGAAGCCAAGTGTCGTCTAAGCCTTGATGAATGGTTGAAATCGAAAGATGATTCTAGACGTGCTCTTCT…
C218	67.3189	Contig1358pos559	CGGGGCTTTCCTTCACAAATCTCTTCCCTCATTTGCCGCTGCTGTGATCGGAAGCTGGGAGCAACGTGAATTCTAGTTCACAATGGGCAATGGTCCAGCACCCTTTTCAGATATCGGCAAACGAGCAAAAGATCTCTTGACCAAAGATTACAACTATGACCACAAGTTTGTATTATCGGTTCCTGGATCTACTCCCATGGGGTTGACAGCTACTGGTTTGAAAAAAGGTCAAATTTTTCTTGGAGATATAAGTGCTCAGTACAAGAGCGGCCGGACCATTGTAGACGTAAAAGTTGATACATATTCAAATGTTTCGACGAAAGTAACTGTTCATGAAGTAATGCCGTGTATGAAAACAGTATTAAGCTTTGATGTTCCTGATCACAAGTCCGGAAAGCT…
LG D
flo_color		#N/A
D129	0	Contig6610pos829	AAACCCTGCATGTATCTGTGTGAGAGAGAAACTTTGGACTTCACATTTTCTACGCCTTTTTCCTTCTTTTCAAAAAAAGCAAACCAAATCAATCCATTCCTCCCAATCTATCTACTTCTAAGAAGTTCCAACAACATCAACAAAGAATTGCAGCTACTACTGTGGAATTCATCAATATCAGTTGTTAAATTTGTATCCATTTACATGTTCTGTTGGTGGATGCTAACTAATGATGTAATTACAAGCCAGGAAACAGTTTGCTCTTAAGATTAGAGTGATATTTTAAACAGAAGCATGACACGGATGGGCCGTGATTTTAGCTATACGACGCAAAGAGATGCAGTTCCCGCGGTGTCGGCAGATGTGATATTTGCCTCCAGCCGATTTCCAAATCACAAA…
D234	1.2903	Contig1006pos526	GAGATCAAGCCCGAGATGATTGGTCATTACCTTGCTGAGTTCTCCATATCATACAAGCCTGTCAAGCATGGAAGACCAGGTATCGGTGCCACCCACTCTTC[T/G]AGGTTTATTCCATTGAAGTAGTAGCAACTTTAAGACTTTTCATTTAATCATGTTCAACTTATGCTTKTAAGACTTTGCTGCTACTTGCTTTTTCTTATTCTTTTTGAGTAT
D89	2.5706	Contig227pos285	GAGAGCACAAAAATCTCATCATCATCATCATCATCGAAGGCCATCTGTAGCAGCAATCTGCCATAGCTTAGAACAACGATTTGCAAAAAGGTGGATTTCTAAACCTAATTCTAATTCTAATTCTACCTGCGATTGATTGTCTACAGATCTGTGATTCTGAAAAAAGTATTCGTGGATCAACAAAAGCCCTAATTTTCCAAGTTTGGCACTGATTTCTGACTTGCTGTATCAATCGCTTAATCGATCCTGTGTAATCAGGGGTAAAACCGTAAAAGCATGGGGGC[A/G]ACTTATGTCAAGGTTTTGGTTCATGTTATTTCCTGCAAAGGAATACAAGATCGTTGTTGTTGGATTGGATAATGCAGGCAAAACAACAACACTGTATAAGTTGCATCTAG…
D263	7.9816	Contig2729pos544	CCACTGTTCTTAAACTGACAGACTTTGGTGTACAAGGGGCTGACTCCAAGAACATTTTCTATTTGAGAGAGATTGATGATGCTGATAAACTTGTGGAAATTAT[T/C]AAAGCAAAGAAAACTGGAACTGCTATTGTTGTTGGGGGAGGATACATTGGGCTTGAGCTTAGT
D378	11.2964	Contig1870pos128	CATCATCTTCAGATATCTTCACCAAAATCGTTTACTTTCAAACTTTTTTCTATATATCTTATCTCCGGTAAAGATTCCGATTATTCGTCGGCCGGCCGGAATAATCTCACCGTATCTCCGATCACTC[A/G]AATCTCAACTCTATATACGGAAAATGAATCCCGAATATGACTACCTGTTCAAGCTATTACTCATTGGAGATTCTGGAGTTGGAAAATCATGTCTCCTATTGCGTTTTGCCGATGATTCATACTTGGAAAGTTACATCAGCACCATCGGTGTGGACTTTAAAATTCGCACCGTTGAGCAGGATGGCAAAACAATTAAGCTCCAAATTTGGGATACAGCTGGGCAAGAACGCTTCAGGACAATCACCAGCAGCTACTATCGTGGAGCTC…
D161	12.4966	Contig1144pos505	AAACTCAATTGATTTTCGATTTTGATTTCGCCGGAAAAAATGGGGGAAAAGGCGGTGAGATATGGGATCATCGGTGCCGGAATGATGGGGAGGGAACACCTCTGTAACTTGTATCATCTCCGGAGCGAAGGCGCCGCGGTGGTTTGCGTTGCGGATCCGCATCCGCCGTCGCAACGGATCGCCGTGGAATATGCGGAGTCGTTTGGTTGGCCGCTTAAGGTGTTTTCAGGACATAAAGAGCTGCTGGATAGTGGGCTTTGTGATGTTGTGGTTATTTCAACTCCTAACATGACTCATTATGAAATATTGATGGATATCATCAACCACCCAAAACCTCATCATGTGCTGGTGGAGAAGCCTTTGTGCACTACTGTACAAGACTGCAAAAAGGTGATAGAG…
D271	13.3067	Contig6824pos263	ATTCGGCGGGGTACAAAAGAGGTCCATGGAATTGTTATTATGATTTAAAAGTCAAACTTCCATTCATCATCGATCTCTCCGTTTTCATATAAAAAAGCCTTTTTTTCACAATCCTTTTTCTCAGATTTCACAATTTTCGATTTCGATTTCGATTTTGATTTCGATTTGCAGATATGAGTACGGGAGAACTCGTTAGCGTTGATCCGGTTGAGCTCAAATTCCCTTTTGAATTGAATAGACAGATCTCTTCCTCGCTTCAATT[A/G]AACCAATAAGACCGATAATTATGTCGGATTTAAGGTGAAAACGACGAATCCGAAGAAGTATTGTGTTCGTCCCAACACTGGTGTTGTTTTGCCTCGATCAACATGTGAAATCATGGTAACAATGCAAGCTCA…
D316	37.6924	Contig3655pos165	CATCATCATCATCATCATCGGCAGTCAGTCGGCGATGGCAGCTCTTCAGTATCTAGATTCTCTTCGTAC[T/C]ACTCATCCGGAGCTCTCCGATTGGTATAATACCCTTGCCGATCTCTACCAAAGGAAGCTATGGCACCAACTCACTCTCAAGCTTGAACAATTCGTTGCACTCGC
D213	60.4302	Contig893pos293	GTTCCTTCCCAAACTGAAGTTCAAAACGCCATTTCAGATCTWAGAAGGGTGATGGATGGATTATATACAAGAAATTCAGAACAAAATGGAGTTGGGAAAATA[A/T]TGGAGCAATTCACTTATGATTCTACAAGAACCCTAATGAGATCTTTGGGAGAAAAGAGACTTCTTGATGCTTACCATCTGCTGCAAACTGATGCATC
D64	66.2463	Contig6611pos939	TTGAATCTTCCAGCTTTTTCTCTCTAATAGTTGTGATTCCTTTATTTTCTCTCTCTAAGTTTTCTACCTAAGAAAACTATGGTTTGCTTTCTGTCGATGCATATTTCTTGTATTGTCTTCTTATTTTTCTTGTAGCTAGATTAGTTTAGATGTAATTTCTTTTACTTGTATTAGATTAGGTTTGCTGTATTGTTTTTAATTTTTCTTGTAATCTAGTTTAGGTTTGATGTAATGTTTGAGGTCTATGAAAGTTCTTGGTTGGTTTATAAGTTTTCACATGGTATCAGAGCTTCGTACTCGCTCCTGATGATCCTTGATACCAAAGCTTGAGATCTCTTTGTTGATACTTTAATCAACGTTGTGTTTGTTTTCCGCTGTGCTCTCTTGCAAGGACTACTG…
D275	68.2374	Contig3245pos334	ATGGAGGCCTCATCTTTTAGGTCACAAAGCTTCCAGCGTAGACTTCTTCTTAACCCAATTTTCCTCCATTGCTACTTCTCACCTACCATTGCAAATTGCAGATTTAGTTCAATTTTTTTGATTTGATTACCAACTGTAAATTATGGGTTTATTGAACCCTAATCAAAGATCATCAAGAGGCACTCAATTAGATCATCATGTAACCAGCACCAGCGGCAGCGGCAGCGGCAGCAGTAGTAGCAGTGCATCAACATCACCATCATCGATCAATAGTCATAATTCCAGGAAGAAATGGTCCAATTTCTTGCCTCTATTCCTAGTCCTAGTTTTTAT[A/T]AGCCGAGATCAGTTTCTTAGGTCGACTCGACTTGATTAAGAACGCCGATCTCCTCAACTCC…
D101	77.5951	Contig4173pos648	GGCCATGGCGGTTTCCGGCGACGATAATAACGTATCGTACAATCTCGACTACCGGTCCAAGAAGGATGATGCATGGTACACATCGGCGGTACTTCTGGAAGACGGAAAGCACCTCCGCGTCAAGTTCAGGGACTTCGTGGAGAGCTACTTCGACGAGGTTTTCTCCATCGCCGATTTCTCGACTAAGTCTGAACTACAAGAGTTTCTCCCTAGATTCCGTCGTGTTTCCGTGCCGATAGACGACAATGAGTGCTCCAGAGTGATTGCAGGCATGGCTGTCTGTGCTACTTATAAAGGCGATGGATCGGTTCGATTTTTTGATGCGATTGTTGACGATGTGCATTATAAAGAGCATACTCCTGAGAAGTGTCTATGCACCTATTTACTGGTCTGGCAGCA…
D48	84.5802	Contig1362pos521	AGCAGAAGAAGAGACCTTCGAATCGTCTCACGACGTTTTYCGATCGGCTTTTCCTCGTGGATTTGCGTGGGAAGTTATAAGCGTTCATTCTGGACCACCC[A/G]TGATTTCATACAAGTTCCGCCATTGGGGTTACTTTGAAGGCCCGTTCAAAGGACATGCTCCTACCRGCGAAATGGTCGAGTTCTACGGCATGGGAA
LG E
E262	0	Contig163pos223	TTGCACTGGCAGCCGAATGCAGGACATACCGTGAGCAGTCAAATACTGGCAGAAGTATCTCA[A/G]TGTGTTGAGACCATCAATGGTGTCAAGGAAGGAAAATGGAAAGCTACACTCAGCTTTTACAGGCCCCTTCTTAAAGASCAAGCAAATGCGGCCGAATTCCCACGTGACT
E229	36.1853	Contig3215pos439	TTTGGCCTTCTCCGTTTCCGGGAAGTCTCCGTTCTCTACCGAACGAGAAAAAGAGGCAGGCAGCAAACCATGGCGGATCCTTACTGGAGATCGGCTGACAGAGCTAGCATCCCCATGCCAGCCTTTCCTGGTTACCTACCATCTGAACCATCAATGTTAACATCCCGACCTCCTTGGACATCCCATGATCTATTAAACAACACTTCTGATTTCCTGCAGAAGGATAATTTGGTTCCACGGCCTGGCGGATATGGATCAGATGATATCATGGGTATTGGAGTTCGTCCTGAATCTGGTTTTAGTGGATACAACGGTGGAGCAAGCCTTAACGGCTATCCGTCTACTCTGGGAGACCCATATCTGCTTGGAAGAAGAGATGTAACTCTTGGCAACGGTCCT…
E27	36.9053	Contig6811pos586	AGAAAGAGAAGAGAGAGAGAGAGAGAGAGAGACGGCGCACTGAATCTGATAGACACAACTGCGCAGAGCTTCTTTTCTTCTTCTTCTTCTTCTTCTTCTTCTTTTGAACCACAACAAACAAAGAGATCCTCCCTTTTCTTGTTTGTTGATCTCGATCTTCATCTTCATCTTCATCTTATCCTTTTTCATTTTAATACTACTTACTGATCCTATCCGATTTTCCAGGAGACGATATCTGTTTCATCAGATTTTCATTGATTTGGGGATTTTATTCAAATCTACTACTTTACCAACTGCATCGGAGGATAACCTATTATTCATGTCTTTTACTATGTGACTGCCCAACAAACAACTTCAATCTTACTAGATAAATCTTGTTTTCTTCTCACAGCCTTTCCA…
E299	36.9453	Contig1253pos155	GGACAAAACCAGATTCTATTCGAGGTTTTGGGGACCGGGTTCCAACGGGCCTGATCATCTGCGACCGAACGAGAAAAAGAGGCAGCAATGGCGGATCCTTACTGGAGACCCGCTGACAGAGCTAGCATCCCCATGGCACCCTTTCCTGGTTATG[T/C]CAACAGCTGAACCATCAACATTAACATCCCGACCTTCTTGGGCCTCCCATGATCTGTTGAGCAACACATCTGATTTTCTGCACAAGGATAATTTGGTTTCACGGCCTGGCGCATATGGATCAGATGATATCATCGGTGTTCGTCCTGAATCTGGTTTTAGTGGATACACCGGTGGAGCAAGCCTTAACGGTTATCCACCAACTCTGGGAGACCCATATCTGCTTGGAAGAAGAGATGTGA…
E356	36.9853	Contig1711pos197	GCGGGGGAACATCGAGAGATATTGAGATGGGTTCAATTGGTAATCTGTGGTTAGCTTTTCTCATCCTAACTCTATCTTGGGATGGCTCCATGGGTCAATCAGGGTGCACCAATGTACTCATAGGAATGGCTCCATGCCTAAACTATGTTACAGGAAGTTCCAAAACTCCCTCTTCTTCGTGTTGTTCGTCACTGGC[A/T]TAATGTTGTTAAATCGCAGCCACAGTGTCTTTGCACCGCTTTCGATGGCAGCACTCTGGCGGCACTAGGAATCAGAATCAACAAAACCATTGCCTTAGCACTACCTGGTGCTTGTAAGGTGACAACGCCACCTGTTAGCCGATGTGATGCTACAAATAACGCACCGATAATGGCTCCAATTAAGTCTCCTGGAAGTTC…
E201	37.1653	Contig1325pos435	CATCACGAGTTTGATTTCGAGTTCCTGGGGAACACTACAGGGGAACCTTACCTTGTGCAAACTAATGTATATGTGAATGGGGTTGGTAATAGAGAGCAGAGGTT[A/G]AAGCTTTGGTTTGACCCGACTAAAGACTTCCATTCTTATTCCATTCTATGGAACCAACGCCAAGTTGTTTTTATGGTTGATGAGACACCAATMAGGGTT
E359	37.2053	Contig1854pos670	GTCTCTCTCCAACAACTTCCAATCCATCAGGTTGCTGACTGTTTGATTTGGCAACTTCGTTCCATAAACATGTATTTTGATGGTTATGGCTATCATGGAACATCCTTTGAGCAAACATATCGGTGCTACCCTGCATCTTTTATCGATAAGCCCCAGTTAGAGAACGGTGATAAAATTATAATGCCTCCTTCGGCCCTTGATCGCCTTGCTTCTCTTCATATTGATTATCCAATGTTGTTTGAGTTACGTAATTCTGCTACTGAGCGAGTTTCTCATTGTGGGGTTCTGGAGTTCATTGCAGAAGAAGGCATGATTTATATGCCTTATTGGATGATGGAGAATTTGCTTTTACAAGAAGGTGACATTGTGCGAGTAAAAAATGTGACCCTCCCAAAGGGT…
E365	37.5653	Contig6390pos381	AATCCAGATTCATCTATTCTTTGTTTTATTTTTGGGTTTCATCATGACGAGAAGTCCCGTCAACATTCTAGTGATTGCAGTGTGTCTACTGATTTTATCTGCGAGTTTATCTCGTGCTGAAAGTCCAGCTGTTTTCATTTTAGGAGACTCTTTATATGATGTTGGTACGAATAGTTACATACTAAAGGCCCTTGCAAAAGCCAATTTCCCCTTCTACGGCATCGACTTTTTCAATTCGACTCCAAATGGAAGGTTTTGCAACGGTTTAAACTTGGCTGATTTTACGGCTAAAGTAGCACTTGGTGAATCTGTGACAAGTCCACCACCATTTCGCGCACTTTATAAGATGGGAGACACTTTTAGCGAGAGCCTTGTGAAAG[T/C]TGATCGACTTTGAT…
E131	39.0257	Contig1067pos640	TCTTAAGGGAATCGAGGGTCTGCATTTTTAATTAAGGATTCGGTCAGCATGTAAATTTGTTTT[T/C]CAAAGTAAAGTACTCGGATACAAACTCGTGTGTATGTTTTTCGAGGTCAGAAACCGTCACAAAGACCRACTGAGATATGRGTTCTTCGATGCCTGTGGATA
E183	39.5757	Contig6020pos520	TTTCACCTCCTCCTTCATCACGCACCTGCAACAAACACCAGGCTCTACTCGAATCGAGATCTCGAAGATGAAACGGAGGAGCTCCAATGGCTTCCTTTCTACCATTTTCATCTCAATCGTCTTCTTCATCTCGTCATCTGAGTCGTTTTATCTCCCCGGCGTTGCTCCACGTGATTTCCAAAGAGGTGATCCACTTCAAGTTAAAGTCAACAAGCTTTCTTCTACGAAAACGCAACTTCCTTATGAGTACTATTACTTGAACTATTGTAAGCCCAAGCACGTTCAGAACAGTGCCGAAAATTTGGGGGAGGTGCTAAGAGGTGACCGCATTGAGAATTCAGTCTACACGTTTCTTATGAGAGAGGAACAACCATGCAAAGTCGGGTGTCGAGTAAAACT…
E126	40.1257	Contig5181pos1493	GTGGCCCGTTTATCGCCACAAGCTATGACTATGATGCCCCTCTTGATGAATTTGGACTAAAACGTGAAGCGAAGTGGGGACATCTTAAAGATTTGCATAGAGCGATAAAACTATGCGAGCCCGCGTTAGTAAATGGCGATCCCACCATTGTCACACTTGGAAACTATCAAAGGGCATATGTTTATAATTACAAAGCCGGAGGGTGCGCTGCTTTCCTTTCAAATAATGACAGGGCGGCTTATGCGACGGTGAGCTTCAGGAACCAACGTTACAATTTGCCGCCATGGTCTATCAGTATCCTCCCGGATTGCAAGAACACCGTTTATAATACGGCAAGGGTGGGTGCACAAACCGCGTTGATGAAGATGACCTCTGAAGGGAACGGATTTGCTTGGCAAT…
E264	41.406	Contig926pos681	CRACCTTTAAAGTTAGAGAGTTCCAGGTTCAAGAGAGCTTCCCTTTTCCAATCGCTATGACATGGAAAGGTTCTGCCCAAGATTCCCAGAATGGAAACAC[A/C]GAGAATCAACAAAGCACTACTGTTTTTCCCAAGGGAAATCCAATTCCCAGTGTGAAAGCTCTTACTTTCTACAGAGCTGGCACATTTACYGTTGATGTCCAATA
E309	41.446	Contig358pos350	AACTGGAAACTTTTACACAACTTCACCGGAAAAGGATCACAAACTTCGTCGGAGAAAATGGCGTCGGAGACGTCCAAAATCACGTCGGAGATAACCACCGCCGACGATTACAACGAGACGGAGCTCACCTTAGGCTTACCAGGCGAATCACGAGGTACGAAATTGGGAAGAAAACGACGATTTTCGGATGCGTTTGATTTGAAATTGAAAGGAGATGAAGATGAAGATGATTTAGAAGGTGATCTATCAGATCCGGAATGCTCCGATGCCACAAAACCTTCGCCGGAAAAGGAATTACAACAAGTAGTCGGATGGCCGCCGGTGAGATCGTACAGGAAGAACGTGATCA[A/G]GCAGTAATTTCAAGTTCGTAAAGGTGGCGGTCGATGGAGCACCGT…
E103	41.626	Contig2027pos568	GGCGGGGCATTTTCCAGTGGTGGACGAAAAAAATTCCTCTTAGAAAAAGGAAAACTTCCGGTGGCCGATTTCAGATCAAACGCCGAAAACCTAGGGTTCCGGTGAACGTGAAGCCATGTGGAGACGAGCCTCTTCCAAACTCCTAGCTCTCCGATCTGTTGCCAGGCCTAATCGCATCGTTACCTACTCGCCGTCGCCGGTGAATCTCCGGCCGTCTGCGGCTATCGTCACTCGTCACTATTCAGGAAATGTGTCGAAGAGAGTCGAAGATGTGATGCCTATTGCGACTGGTCACGAACGTGAGGAGCTTGAAGCTGAGCTTCAGGGACGTGATATTCTGGATATCAATTTTCCTGAAGGTCCATTCGGTACCAAGGAAGCTCCTGCCGTGGTCAAATC…
E354	43.8274	Contig1868pos367	CATCGAAGAAGTTGTTGTTTCGTCAGTTGTTCGAGAAGGAATCGTCTACTTACACCTACCTTCT[A/G]GCCGATGCTTCTCATCCGGATAAGCCTGCTTTGTTGGTTGACCCTGTAGATAAGACAGTGGATAGGGATCTTTCTGTTGTAAAAGATCTGGGATTGRAACT
E22	44.7375	Contig623pos195	GGGGTTTACTTCATCGTACGACATTCGTCGCCGGTGGGCTTCCAACAGATCGAAGAAATGGCTGAAGTTGCCAAGGGAGGAGCGGTTGTTCCAGAGTCTGTATTGAAGAAGCAAAAGAGAAACGAAGAATGGGCGCTGGCGAAGAAGCAAGCGGCTGAAGAGTCTAAGAAGAAGAATGCTGCTAACAGGAAGCT[C/G]GATCTTTAACAGGGCTAAGCAGTACAGCAAGGAGTATGAAGCTCAGGAAAGGGAGCTGATTCAGTTGAAGCGTGAGGCGAGGTTGAGAGGGGGGTTTTATGTGAACCCTGAAGCCAAAATGTTGTTCATTATTCGTATTCGTGGTATCAATGCCATGGACCCAAAGTCAAAGAAGATTTTGCAGCTTTTGCGTCTCAGAC…
E41	45.8277	Contig73pos784	GGGCCAAAAGATGCATYCAGAACAAAGAGAGCGTTTCCAACACTCTTCCGGAGTTGGAAAAAGTCTTTGGCTTTGTTCAACAGATGAGGAAAAGGATTGGAAT[T/G]GAGGACTAGAAACTCAAATCATGATCAAATTGTTGAACTTTATGTGTCTTTCTTTCGAGTGTTCGTGTTCTTGATGTCGTATGTGATGTGGGYGTGTGTGT
E140	46.3777	Contig3499pos657	CGGGGTTGTGAGTGTTCTGTATCAACCATGTGTGTGAATCTTTTGGGACCTCCTTCGTAATCGTAACGTTGTAGATCGTTTTATCAATCCCTAGACGCTACCTACCACCACTCTCCACCTGGATCCGCCGTAGTCCGCCGTAGGCGGTGGTTACAGAACGGTATCACCGGCGACTTCAGCTAGAATCGGAAGCAAGCTATGGACGGATCAATGGAGGCGAATACGAAAAAATCTCGTATATTGATAGTAGGAGTAACAGGTAGATTAGGTTTTGAACTCGCCAAAGCTAGCCTCCAAGCATTTCATCCTACATTTTGCCTCGTTAGATCCTCCAGCTTAATCGACTCCGAAAAATCACGCAAGGTTCAGATTCTGACCGATTCCGGCGCCATTATTCTC…
E343	47.2878	Contig7018pos458	CAGGATAATAAGTTCCGTTGGCTTTCGCGCATGTCAGGGGATCCATCAGAGATGTCTGGTGCTGCTCAAGATCCTTCCACAATCTCTGAAAACAAAGCAGCACAAAC[A/G]ACCGGGATGCATCTCTATTTCCCCTGTGGAATTATAAGGGGAGCACTTTCTACCTTGGGAATTCCTTGTGCTGTTTCGGCTGATATATCCAAYCTTCCAGC
E270	47.3278	Contig1295pos481	CTATTACAAAGTTTACACTCCGGAACTTGCAGCGCTGAACCATCATCATGATGATAAGATCAATGCCTTCTCGAGCTCCTCTTGCTAGCCACCCGAGGTTAGCTCCGAAGAAAATCTGTTGTTGTTCGAGAAGCAACTCGTATATACCTAAACTTGAAGCTTTTAGCCGGAGTAAGATCGATAGAATCGTTAAGGATCTTCCTTTGATCGAAAAAGCCGAAAAGGATCTGGCAGATTACTGTTCAACACTGGAAGGAGATTCATCATACAACTGCTGGAGGGCCTATTTCGACCTCAAAGAACTCCAGAAAGAAGCGCCAAAGGAAGAGGTGGAGAAACTGATATTAGAATCAGGAGGAGGAGTAAAATCTCTGATTGGATGCTTACATGGAATCTCTG…
E139	48.2179	Contig620pos358	GCGGGGACAACACCCTTCAAAATCTCCCTCCCTTCCTCATCATCCCCTCTCCGAGAAAAAAAAACCCTAAATCGCCATGGGCGAAATCGGTCGGGTTTCCGTCCATGATGCTCTAGGAGGCGGCACAGTGGCGGATACATTGCTATGGAGGAAATGTTACGGAGGAGTTGTTGTGTTGATTGTTTCCACTGTCATCTGGTTTCTATTTGAAAGAGCAGGATATAACTTCTTACAATTCTTCGCCGATGCTCTACTGGTTGTGGTTGTAATCCTCTTTTTCTGGGCGAAATCTGCGTCTCTTCTCAATAGACCTCTGCCTCCAATTCCTGATCTGGATATATCGGAAGAATCGGTTCT[T/C]CGCCACTGCTGATGAGATGCGAGTGTGGGTTAATAAT…
E190	48.5779	Contig1111pos555	AGGTGATTCTAGACTATGACTACACTTTCACCACACCTTATTCTGGAAGTGAAACTGTCGAGACTGGCAGAGGCACAGACTCTGAGGAAAACAGCTGTTGTCTT[A/G]AATGGGAGGAGTGTGAAGAACAGATTAATGTGGTTGCACTGGCATCTAAAGAGCCTATTCTATTTTATGACG
E14	49.308	Contig969pos542	AAAGCAAAGGAGTAGTATCGAGTTCTTTTTCTCCTGTTGTTTTTTTCCGATTAACAACTAGAGAAAAAGAACTCCCTAAATAAATAAATAAATAAATAAAAATGGCAGGAGGATTCGGCGGTGCTATCGAAAAGTGTGCAGTTTGTGAAAAAACCGTGTACCTAGTCGATCGACTAGTCAGTGATCACCGGACTTATCACAAAGCCTGCTTCCGATGCCATCATTGCAACCGTACCCTCAAGCTTAGCAACTACAATTCCTTCGACGGAGTGGTTTATTGCAGGCCTCACTTTGATCAGCTCTTCAAGAGAACTGGCAGCTTGGAAAAAAGTTTCGAAGGAACACCAAAGTTCAAGGTAGAAAAGCCTGTTAATCTCGAGAATGCAAGCAAAGTATCGA…
E291	49.858	Contig1088pos449	AGAAGATATATGATGGTTCAAAGAGAATATGGAGCTCAAAWGGAGAAGAKATGGAAAAAGGAGGGGAAGAACTTGTAGGGTACCTCAAAGTGTTAGAAGGGGAGCTTGG[A/G]GAGAAGCCATATTTTATGGGTGAGAGTTTTGGGTATGTGGATATTGCACTTATATCTTATTACCACCATCTTATTGCATATGGGATCCTTGGGAAGTTTAG
E314	50.408	Contig547pos268	TCGGATCTCTTCAACAATGGCGGAACAGACGGAGAAGGCGTTTTTGAAGCAACCCAAGGTGTTTTTATGCTCGAAGAAAAGTGGGAAAGGGAAGAGGCCTGGGAAGGGTGGAACCAGATTCTGGAAGAGTGTTGGTCTTGGATTTAAGACACCAAGAGAAGCCATTGAAGGAACTTACATCGACAAGAAGTGCCCTTTCACCGGTGATGTCTCCATCAGAGGCCGTATTCTTGCTGGTACATGCCACAGTGCCAAGATGGTTGGGAC[A/G]GATCATCGCTCGTAGGGACTACCTCCATTTTGTCAAGAAATACAAAAGATATGAAAAGAGGCATTCCAACATTCCAGCTCACATTTCTCCCTGCTTCCGTGTGAAAGAAGGCGATCACGTCATTGTT…
E292	52.7898	Contig3090pos362	ATTTCTCCGCCTCTTTGAGATATCCGTTTCCAGATATAAAACCCTAATCATCGATTGCACATCCAAATCTTTTTATTTTTTATTTTTCTGCGATTTACATCTTATTATCTCAAGAACCCTAGGCAATAAATAGCTTAACGGAAGAAATATCTTGAATTTCTGGATTTCGATTGAAAGAAATAGAGGAATTCTGGTATTTGGTGGATGGTCTCATGGGGGCAACGGGGTCTAAGCTCGAGAAAGCTCTAGGAGACCAGTTTCCTGAAGGCGAACGATATTTTGGACTTGAAAACTTCGGTAACACTTGCTATTGTAACAGCGTCCTCCAGGCTCTATATTTTTGTGTTCCATTTCGTGAACA[A/G]GCTACTTGAATATTATGGAAATGTTAAAAATCC…
E345	53.88	Contig1910pos177	GCGGGGCTTCGAGTTAGAGAAAGAGGAAGAAAAGAAGAAGAAGAAAGGTGTGTGTGTGTGTGTGTGTGGACAACAATGTCATCGATTTCGCTATCGTTTCTACAGAGCACATGCTCCTATTCAAACCTTCATCACCAGCAGAAGCTCTTCTTCAATCAACCGCCATTGATATCATC[A/C]ATCATCATCGTCGTCTCAATGGAGAAGAAGCTCTCTGACTGTTGAAGCCTCCGGCAGAACTCGTCAAGATAACAGACAAGCACGCCATGCTCGTATTCGTAAGAAGGTGGAAGGGACACCCGAGAGACCAAGATTGTGTGTCTTTCGTTCCAACAAGCATCTATATGTTCAGGTGATTGATGATACTAAAATGCATACACTTGCATCAGCTTCAACAA…
E49	56.3721	Contig2808pos583	GGCCTTAACGAAATCAGGAGGTGGGCGGCGACGAGGTTCATGATCATTGTTTCCTTCCGGTGATCAGAAATCCAATAAAATCAAAATCTAACCCTAACCCTAACCTTCTTCCACTCGCTATACTTCAATATCTGTAAGCATCTCTCACCTTCTTCCACTTCACCTTATTATCTCAAACCCTAACTTTTCTTTTTGAACGAGTATTGCAAATTGAGAGAATTTCCGAAAGGGGTTTCAAATGGAATCATCATCATCATCAGTGGTAACTCCGGAAGATGTATTGGAGTCTTTGATGAACGACGGCACTATTGATACTATGCGATTGAAAATCATTAATCAGCTCAAAGCCAATGAAGAGCTGAAGAGTACCACTATAAAAATGGTAGAGCAGAGTAAGGT…
E43	58.6637	Contig6850pos656	TTGTCTGAAGTGATCGATGAACTATTCAAATCAGCCAAGGTTAAAAGCGACGTTCCTAATGCGGTTGCTGAACCAGTTGCGGTCTAAACTCGTGAACGGATCTTC[T/C]CAAGAAGCAGTGGATCTTTCCCGATGAGGAAAGTGATGCCCGAAGGCATATTTTTCTAGAGTTACTATCAGAGTGGGATTAGAATGGGACTAGGRTTGAAAA
E300	62.9341	Contig3411pos525	CTCCAGAAAGATCACTGTGAAACCTCCTAGTCTCCCTTCCTTCCTTCCTTCCATCTTCTTCCTGTGGATCCATTCCAACAAGTATGCATCTTGAATCTTGTTTGCTATAAAACCCCATGCTATATACTGTTGTTGTTCAGACCATGGGCTTACTCTGCAGCAGACATAAACGTGGTAATCAAGCTAACACTGAAGAAAATGCTCAGGCTGCAGAAATAGAGAGGCGGATTGAGCAGGAAACCAAGGCAGAGAAACATATTCAGAAGCTTCTACTACTTGGTGCTGGAGAGTCAGGGAAGTCTACTATTTTCAAACAGATAAAACTGCTCTTTCAAACTGGCTTTGATGAGAGAGAGCTCCAGAGCTACACCTCAGTCATCCATGCAAATGTCTATCAGA…
E56	64.5747	Contig2012pos526	ATCCAAAGTAAGAAGATCTTGAAAAAGAGTTTCGGTGTTGGCAAACGAACGAAGAGGATGAGACCACCTCGTCGATCGGATTTAGCAACTTGTATTGCTAAAAGA[T/C]TGGTGAAGAAGAGAACCCAAGTGCTTAAAAGGCTTATACCTGGTGGAAAATCCATGGATGAATTCASCATCATTAGRGAAGCATTAGACTATATACTTTSTCTTAGGGTACA
E259	65.6649	Contig1499pos166	AGAAACAGAACTTTTTCCCGCTATTCAGGAGGTTCTGCTAGAGTTTCGTGCTGGTAAAATGCATATGGAAGGAAAACGTGTTGTTGCTGATCCACGTAAAGGACT[T/C]GTCCGCATTGGAAGAGGTGAGGAAGGATTAGTTCATATTCAATGGCTCGATCGAAGTAATAACACCGTTGAAGAT
LG F
F75	0	Contig900pos393	TCATTCATACCATCTCCCTCTCTCTATATATACAATGCCCCCATATAAAAAACCCCATAACATCTCCACAAAAACCCTAATAAACATTTTGATTTCTTTTAAGTTATCATCGCCATGGCTGCACAAATTGCTGTTTCTTCTCCGATCTCTTCACTTCCTCGTTTATCTCCCTCCAAATGCCTCCCAAATTCAAGAATTGAACAGTGTTCCTCGATTTCCACGACCAAGGCTCAGCTATCGAATCAACGTATCCGTAGAAACGATTATGGCATTGGCAAGAGAAAGTTGAACTTCAGTTGGATGGCTACGGTGGGAGAGAATGTGAAACCGGCCACGCCGGTCACACCTACGTCGGTGCCGGTGCGAGTGGCACATGAGCTTCAACAAGCCGG[T/C]CC…
F82	5.4211	Contig4991pos641	ATACACAGAAGATTGTTGAAAAATATGCGGGTTCAAAGATCGACATTCATACATTCAATCAGAGTCAGTATCCTCGTCTGGTTACTGATGAATGTCTGCC[A/G]CTGCCATCAAAAGGAGTGACTGGCAAAGATGGATGGTACCCCCCAGGCCATGGTGATGTTTTCCCATCCTTGATGAATAGTGGGAAGCTYGAAGCACTATTGTCGCAG
F137	8.5552	Contig446pos499	GACGACGATGAYGATAAGAACGGTGAGTATGAAGAAGGAGAGCAAGATCCAGATTCTGAAGATGGAGCAAACAATCATAACAACGACAAGAATAACAA[T/C]GCGAAGAAAGACATCTCTGGAGGTGCAAGTGGTGATGGAGAAGAGGAGAATGGTGAAGACCAGGAAGAGAATGATGAYGACGAYGATG
F121	13.1985	Contig406pos482	CAATTTTGATGCTGTTGGATTTGGTTAGGGATTGCTATGAGGCTTTGGTCATTGCCAAGTTTCTGGAGCTACTGTATTTCTACTTGAATATTAGCAAAGAT[A/G]TAGTTCCTGATGAAATCAAAGGAAGGGAGATTAACCATACGTTCCCAATGACACTTTTCCAGCCTCGTACCACTCGTCTGAATCACCAAACACTGARACTTCTCGA
F134	15.0293	Contig2603pos525	AGCTGGATAGTAAAATTCAGCAACGTGACCARAGTAGAGCAGGCTCAACAACTTGTCGGGTCAACCATACTTGTATCAGATGAAGATAGACCAGAGTTGGAGGA[T/C]GGCGAGTTCTATGCCCGTGATCTTGTTGGCATGAGAGTTACTCTCAAGGAAACTGGAGAACCRGTTGGGACTGTTATGAATGTTTTCGACAATGGAGGAAGCGACCT
F204	33.8621	Contig6894pos741	AAGAAGCTGCACCCGAGCCAAATACTTCAAATCCTGCCGCCAATACCGCCGCCACCTCTGGCGGTCTAGTTCTGGACCCCACGTTACCATCGACCTCAAT[T/C]CAGCTACGCTTAGCCGATGGAACCCGGATGATCGCTCACTTCAACCACCATCATACCGTTGYCGATATTCGAGCCTTCATTAACGCATCTAGACCAGATGGTTCACGG
LG G
G216	0	Contig1997pos646	CTTTAGCACATTGCAGGTTACCATGACAGTAATCAAGTACATACCCCAAGCAATTATGAACTTCCAAAGGAAGAGCACCATTGGATTCAGCATTGGTAACATATT[A/G]CTTGATCTACTTGGAGGATTAACAAATTATGGGCAAATGGCTGTCCAATCTATCGATCAACATTCATGGGTGAACTTCTATGGMAATATAGGCAAGACATTGCTT
G344	0.04	Contig2075pos451	GCGCCATGAACATCGACGGGTGTAACGGACTCGCYTGCTTGACGAAGATTCCGTCGGGAGATGCGTCGATGATCACGCCTTTGCCGCATATGTTTGTGAT[T/C]AAGGATCTGGTGGTGGATATGACGAATTTCTATAACCAGTATAAGAGTATCGAGCCGTGGTTGAAGAGGAAGTCWCCGGCGCCGGCCGGTTGGGAAGGGAA
G360	0.08	Contig1300pos482	TTTTTCTTGTATCTATCTTAAGCGTAACGCCAAAATCACACCACCATTCATTTCCTCCATCCTTTATTACTTACTTAATCACTCTTTCTCTTTCTCTTTCTATTTTCCCTCCCTAAACACCACACCAATCCATCATCATTCAATTATCTATCTATAATCTATCAACAACATCACATGACATGGGTGCTTGTGTTTCTACCTACAATCAGAACCAGAACCAGAATCATCAGAATCCTTCCCCTTCCCCTTCCCCATCCCCAATGAGGAAGAAGCTATTTGGAGCTGCTAATCTTCTCAAACAAAAACCTCCCATCATCAATTACTACTCCTCCGGTAGTAAAGAGGAGACATTTTTCGACTCACAGGCATGGTTAGAATCAGACTGTGATGATGATTTCA…
G366	0.12	Contig705pos878	TGGGAGGACAAGAAGTGTAAAGGTGAATCTAGGTTCCCTGCTCAGGTGAGAATTCGTATAAGGAAAGTGTGCAAAGCATTGGAGGAAGATGCTTTTAGGCC[A/G]GTGTTGCATCACTATGATGGGCCTAAGTTTCGGCTTGAGCTATCCATCCCAGAGACCCTGGACTTGCTAGATCTTTGCGAACAA
G95	1.9508	Contig3700pos613	TGTGTGTTCTTGATTCTAATTTTTACGCCTTTTTCTCTCATTTCCCATTTCTCTCTGTTTTCCCTTTTTTTTTCATTTCTCCTCTAAATTTCAAATTTCTCCCTTTCAAATCCCTGAATGAATGCTCTCTAAGAACCAATTCATGGCGACCAATATCATCAAAGAAGGCGATCATCGATCGCCTCGAATCATACTGCATGAACCTACCGGATCAACCGTCGAGGTGTTCTTGTATGGGGCTCAGGTTATTTCCTGGAAGAATGAGCGTAGAGAAGAACTACTTTTCATGAGCAACAAGGCAGTTTGGAAACCACCCAAACCCGTTAGAGGTGGCATACCCATTTGCTTTCCGCAGTTTGCAAATTTTGGCTCACTGGAGCAACATGGATTTGCTAGAAA…
G239	1.9908	Contig2306pos1016	CATTTCCGTCCATCTTATCCTACCGCCATCTCCTCCGCCGTCCTCCGCCGTCGCTACTTTTTCCGGCATGGCCGCCACACCGGAGAACGGTGCACCTGATGTTATAGCTACACCGACCGAAGACGCGGTGGCCGTCGATGATGACGATAGCCTGAAGTTCGGATTCCAACGGAAGGAGATGTTCACCGAAAATCTCTCCGGATCCGTTAATCCTTACGAACGTCACGTTTTCCTCTGCTACAAGTCTCACGAGGACTGGCCTGCTCGTGTCGAAGCTTCCGACGCCGATCCGCTGCCTAAACGCCTCGCCGGAGCCATCAGAGAGCGGAAGAACGACATCGCTGTGAAGACTCTGTTGACTGTAATCGAAGGACGTGGTGATGCGGATCTATCGGATGG…
G282	2.0308	Contig4565pos216	TTTACATCATGGAGAAAAGGGTGATGAAACAAATTGCAAGGCCACAAGTACAGAAGCTGCAACTCCAATTGAAGACGTGAAAGGTTCAGATATGGTGAAAGG[T/C]GACTTGGATGCATCAGTTCCTAAGTGTGCTTCAACAAGGAATCCTGAAGTTAGAAGTGCAATYCTTGAGGTTCTATCTGTCATGGATGCAACAGATGACA
G261	2.3908	Contig365pos266	GGTCACAATATCGTTCTTTCTCCATCCTTAGAACATCTAATCTGAAAATGGAGAAAAGGCCTGTTGCTTGTATGCAAGATGTCGAAGTCAGAAAAGGGCCATGGACTATGGAAGAAGATTTGATTCTTATCAACTACATAGCTGACCACGGTGAAGGTGTTTGGAACACTCTTGCAAAATCCGCTGGTCTTAAACGAACTGGAAAAAGTTGTCGGCTTCGATGGTTGAACTATCTTCGACCAGACGTGAGGAGAGGCAACATTAC[A/G]ACCTGAAGAACAACTTTTAATCATGGAGCTTCATGCTAAATGGGGTAACCGGTGGTCAAAAATCGCAAAACATTTGCCAGGAAGAACAGACAATGAGATAAAGAATTATTGGAGGACGAGGATTCAGAA…
G85	3.6711	Contig53pos745	AGGATTATGTTGATGAAGAACTTTGAAATCTCTGCAATTGACATGCCAAAGGGGCAGAATTCAGGTGATTGTGATGACGATATAGAGGATCAGATCGAGGAGAA[T/C]GAAGGCGTGTGTGATGATAATGTTGGGATGGAGAATCACTCGGAAGAATTAGAGAGATTTAATCTTCATAATTGTTTCGATGATTTGTCTCCGGAGGCTAGGA
G326	13.3398	Contig1268pos305	CGGGTAAAATGGCGACCTCTCTTCGTCGTCTAGGGAATCATTCTCATCGATTTGTATTTCCACAAGTGATCAGTCGATTCTCTACAGATGCTTTATCAGTCGAGTACAAAAGAGGAGAGATCGGCACTGTTTCCGGTATACCGGACGAACATCTGCAAAGGAGGGTTCTTATCTATTCACCAGCTCGAACAGCTTCCCAGCAAGGAGCAGGAAAAGTTGGAAAGTGGAAAATCAACTTTTTGTCCACGCAGAAATGGGAAAATCCATTGATGGGTTGGACATCCACAGGGGATCCATATGCCAA[T/C]TGTTGGGGACTCTGCACTCAGCTTTGATAGTGAAGCAGATGCAAAGGGATTTGCAGAAAGGCATGGTTGGGACTATACGGTCAAGAAGCA…
G24	29.0359	Contig3439pos484	TATTCTCCAGGCTCTCTGTAYTTGAACCAATAATGGCTTTGCAGAACATTGGTGCCAGCAACAGCGATGATGCCTTTTATAGGTATAAGATGCCAAGGATGAT[T/C]ACGAAGATCGAGGGCCGTGGAAATGGTATCAAGACGAATATTGTCAACATGGTTGATGTTGCCAAAGCTTTGGCTAGGCCAGCTTCTTACACCACGAAATATTT
G26	29.766	Contig1497pos698	AGCTTGATATGGAACTCGGACTTGATAGAGACCATAGAGTTAGAAAACCTCTTGATTAATGCATGTATCACCATGCATTCAGCTGAAGCTAGGAAAGAGAGCAGAGG[A/G]GCTCATGCCCGTGAAGATTTTTCGAAAAGAGATGATGAGAAATGGATGAAACACACACTGGGATACTGGGAGAACGAGAAGGTGCGACTAGRCTACAGGCCGG
G110	32.9001	Contig2560pos347	ATTACGATTCCTGGGATATCCCCTCTTTCTCTCTTACTTTGGGATCTCAATTTTGATTTGAACAACTAGAAGAAGAAGAAATGGAAGGCGTCGATTACTTGATCGATGAGAGGAAGAAAGCGCAGTTCGATGTGGAAGCCATGAAAGTTGCTTGGGCTGGTTCTCGTCAAGCCTTTGAGCTCTCTGATCGTATGGCCAAGCTCGTCGCTAATGATCCGGCCTTTGAGAAGTTCACCAGGCCTATGCTCAGTAGGAAAGAGTTGTTCAAGAATACTCTTAGAAAGGCTGCTCATGGATGGAAGCTGATCGTTGATCTTCGTCTAACTGAAGAAGAGGCCAAATGGCT[A/G]ACGACTTTATATCGACGAACCTGCTTATACTGATCTTCACTGGGGAAT…
G100	44.9056	Contig1296pos473	TTTTTCCGTCATCTCTCTCTTCTTCAACAATGGCGATTCCGGTTACTTCGATCATACTCATCGCCGCCGTGACAACCCTAGCTACGATGGTCGAATCGAGCAGCGATAACAACCACGTATTCTCTCCGTGTGCCGATGCCTTGGTAGAAAAGTCCGACGGTTTCACCTTCGGAATCGCTTTTGCGGCCAGGACTGCGTTTTTCTTCAACAGTTCGGTGGAGTTATCGCCTTGCGATAGGAGGCTCTCTCTATCGTCCTCAAACTCGCAGCTCTCAGTCTTCCGCCCTAAGGTCGATGAGATCTCCCTCCTCACAGTCAATTCCAGTAGCTTCTCGCCGGATTCTTACGGTGGATACATGGTGGCATTTGCTGGTAGAAAGTATGCTGCAAGGTCGATCC…
G21	47.7487	Contig779pos528	ACTTCCTCAATCTTTCTCTTCGCCCTTCTCTCTCGTGTGTTTCAGATCTCTTTCTCTCTTCTCTGTGATCTGAGGAAGAAGAAGATTAGAAGTTGCCAGTTCTCCTAGGGTTTTCTTTTTTTTGCTTCCATTTGATAATTAAAATCAGCCGGTATGGCTGCTCCACCAACTAGAGCTCGAGCGGATTACGATTACCTCATTAAGCTTCTGTTAATTGGGGACAGTGGTGTTGGTAAGAGTTGTCTCCTTTTACGTTTCTCGGATGGATCTTTCACCACCAGTTTCATTACAACCATAGGTATTGATTTTAAGATAAGGACCATTGAACTTGATGGAAAACGAATCAAACTGCAAATATGGGACACCGCTGGGCAGGAGCGATTCAGGACAATCACAACT…
G335	48.2387	Contig4994pos758	GGGGACATAACATTTCCCAATTCCTCCTCCTCTCTCCTTATTTGGACCACCGCCAATCGCCGCCGTACTCCGCCACCGGTGAATCCAAAATGAGGATTTTAGCAAAAACTCTCCACGCTCTACTCCTCCTCCTCTTCCTCTTCGCTGCTCCATCCACGGCGGAGATCAAGTCTCTCAAGATCCGATCCGATAACCGCCCGATGATCCTCTTCGAGAAGTTCGGATTCACGCACACCGGCTTCGTCTCCGTCGCGATCTCCGCCGTGTCGGTGACCTCGACCTTGTCGCAGCCCGATCCGTCGCGTCTAGGCTTCTTCCTCCTCTCGGAGGAGTCGCAAATCCAAGTGCTCCTTGAACTCCAGCAAAACCCTAATTTCTGCGTCGTGGATTCGAAATTCA…
G154	62.9707	Contig6028pos375	CCACGCAAGAACAACGAACCCCTGATCCCTGATTCCGCCAATGAAGTGGTGAACAAGAGGAAAAGGAAGGAGAAATTGCACAAGAACAGTGATTCTGATTCTGA[A/C]ATTGAAGGGGAGGTTAAGAAATCAAAGGTGGAAAGTGGGTTTATTGTTTCAGAAACTTCAAAGAACTCCAA
LG H
H125	0	Contig2009pos443	AGGAGCCTGGATGCTTTAGCTAAACTATCCATTGAATCTTCACCTTTTTCACACTTCTGGCGGTGGATTGTAGCTTCTGATTAATCCAAATCCTTGCAGCTTCATCTTCTTCAAAAGGAAGAATGCGGGCTTCGATCAAACGGCCGCCTACGCCAGATGCAGAGGATGAAGATCAAGATCGAGAGCCAACTCTACAAGAAATCATCAACATCAAGTTGATTGAGAGTGGAGAGAAAGAACGATTGAAGGAGCTTTTGAGGGAAAGACTTACTGAGTGTGGTTGGAAAGATGAAATGAAGTCCCTTTGCAGATCATTTACAAGGAAGAAAGGAAGGAATAATGTAACCGTTGATGACCTTGTTCATCTCATTACCCCCAAGGGCAGAGCTGCTGTTCCCG…
H87	0.8001	Contig5804pos216	CACACACCTACACCTTCACTGTGTGTTGTCACCTCCATGGCGACCTATTCTCCTCCATCCACACATTGTCCACCTTCATCA[C/G]CTTATTCCAATAAGTCGTCGTCTCCCTTCAATGGCAGCAGCAATCCGTTTCATCGTCATCGTACAACCTTACCATCGATTCTTCCTAAACGATGTCGYTCCACA
H227	0.8401	Contig4481pos583	CGGGGAACAGAGGGGGCTCTTGTTCTTGTTCTTGTTTCCTTCCCAAAATCCCCCATTTTCATCTGAATCTGATTCTTCTTCAAAATTGAATGGAGGATCATAGTTTCAAAGATCGGGTTGATAAAGTATTTGGATCTCTTTCGTCATCATCATCGACGCCCTGGTCTCTCTCCGGCGCCGAGGTCGAAAGGAGAGTGTGGAATCGTGATAAAGGCGACAACAGAGATGATGACCAAACCCTTGTCTCTTCTTCTTTCAATAATCTCTTTAAATGCCAAACAAATCCAATTCAAGAAGAAGATAACCATGGAGATGAAGAATGGGACATTCGATCTTTCATTGGATTGGATGCTACTCTTGATAATGAGGAAGAGGAAGATGCATATGATAAGATGGCAG…
H312	2.1204	Contig3340pos821	TGGCAAAGTGGAATTTTCGTATTGGTTTCACTCCTAGGGAGGGTTTGGTCATTTATTCCGTTGCATATGTTGATGGTAGCCGAGGTCGTAGGCCTGTGGCCCACAGATTAAGCTTTGTAGAAATGGTGGTTCCCTACGGTGATCCCAATGATCCCCATTACAGGAAGAATGCATTCGATGCAGGGGAAGATGGACTAGGTAAAAACGCCCATTCTCTTAAAAAGGGTTGTGATTGTTTGGGCTATGTCAAGTATTTTGATGCACACTTAACAAATTTCACCGGGGGTGTTGAAACAATTGAAGATTGTGTTTGCTTGCATGAGGAGGATCATGGAATCTTATGGAAGCATCAGGACTGGAGAACAGGTTTAGCTGAAGTACGCCGGTCAAGAAGGCTAG…
H76	3.0305	Contig326pos709	GATGAGGGACCCACTTCCACCCACTTCATAGAGCAATGGGTCAAAATCTGTTTGCCTGCAAAGAGCAAGGTGAAAGCAGATTGCAGTGATGATGTGGATTTT[A/G]CAGATCAATGTACCAACTGTGAGAAGGAGGCTGTGAATGTATCCTTGGAGAACCTTTTGTCATATCCTTTTGTTAGAGAAGCWGTGKTGAACAAACAGCTATC
H40	4.2407	Contig6043pos558	TTCGTGTTTTGATATATCTCTCTCTCCTCTCCGCTATCTCTTCGGTGGTCTCAAATCAGGTTTCCATCATCCAAGAGATGGAAAAAGGGAACGTAAAGGAAGCACCATCTTTGTCCTCCCAACATGAGGCCGATGCTTTTGAGAGACATGACTACTCTGCACAGGATGTAGCCGATGCATTTGTGAAACAGTACTTTAATATTCTGGACGTTGCTCCTCAAGATGCTCATAAATTTTATAGAGATGAAAGCATCCTAGCCCATCCATGTGCTGATGGTTCAATGAAATCAACAACAACATTGAAGGATATCGATAATGAGCTCGTGTCTTTTAATATCAAGGACTGGAATCCGAATCTAAGCAATGTTTATGCTCAAGACTCAATAATGGACTCAGTTA…
H146	4.8607	Contig3232pos177	GGAACYCAAGGCATTGGAGAATGTATTGTGAGGTCGTTCGTAAAGCACGGAGCAAAAGTAGTTATTG[T/C]TGATGTCAAAGATGATGAGGGAGAATTACTTTGCCAAGACCTGGGTGCAGAGTTCGTATCTTTTGTTCAYTGTGACGTAACCCTTGAATCRGATGTAGAAAA
H247	4.9007	Contig1567pos396	ACCCACTCACTCTCCTCCCCACCGTCATTCTTCAATCAAATCTCCTTCTTTCTTTCTTTCTTTCTTTCTTTTGCCTTTGCAATTTTTTTAGATCAATATCAACACCTTTTTAAAATCATACACATTATTCATCACTAAAATCACTTTACCAATTTGGTCTCAATCATGGCTCTTCTTCTTCTTCCTGTGCTCATCATCTTTGCCATGGCTAGCTATTCAAGTGCATCTTACTGTGTATGCAACAGTGGAGTAAGTGACAATGTTCTCCAAAAGAACATAGACTATGCTTGTGGAAATGGTGCTGATTGTAGCCAGATCAACCCAAGTGGTTCTTGTTATAACCCCAACAGTGTCAAAGATCATTGCAACATTGCTGTTAATAGCTACTTCCAGAA[A/G…
H3	5.4207	Contig2288pos677	TTTGAAGCATCTCCTAAAACCCTAATTCACCCAATAAATTTTTGAAAGAAAAACCATGTTGCTCCACCCAACAATTTCCCAATCTCCACCACACCCACAACCCATTTCTCTATCATCATCATCTTCATCATCTCTCTCTAATTCTCTCAATTTCCCATATGGGTTTCGGAATTCACCCCTCAAAAAATCCCAATTTAATTCCTTCATCATCAAAAACCATTCTTCATCTTCATCTTCATCTTCGAATTCTTCAGTTTCGAAAGTGTACAGCTACGGCACTGTGGACTATGAGAAGAAACCTGGAACGGCGGTCGCTTGGAAAGCTATTTACAAGCGGATTTCATTGATGGGTGATCCTGAAAAGGGTGCCACTGAGGTCTTGAATCAATGGGAGAATGA…
H11	5.4607	Contig381pos373	GAAGATTGCATGCTACGTGACCGTSAGGGGAGACAAGGCTATGCAGCTTCTGGAGAGCGGGTTGAAGGTGAAGGAGTACGAGCTTCTAAGACGCAACTTTAG[T/C]GACACTGGCTGCTTTGGATTTGGTATTCAGGAACACATCGATCTGGGTATCAAGTATGATCCTTCTACTGGTATTTATGGTATGGATTTCTTTGTGGTGCTAGAA
H77	5.5007	Contig1619pos213	ATGCAATTACTAAACCCAACTCTCGATTCACGACTCTTCTCAACGTTTTATGATTAAACGTTTCTGGAATCT[T/C]AGAAATCAAAATCAGTTTCGATTATAAGCTTCCTTCAATCGCCGGTGAGATTTACAGAGGGGATCGCCGGACGGATGGGTTGTGCTGGATCATCGCATGCCAAAGGGGACG
H105	5.5407	Contig1633pos692	GAAGATGCCACCATCRTTAACGGCTGCTTATGGGCTATTCCTGGATCCCACAAAGATGGGCTGGTGAGACGTTTTATTAGAGATGATAAAGGGGTTCACTT[T/C]GACAAACCTTCCCCATCTTATGACCAAAAAGATTTCGTTCCCGTTGAAGTAAAAGCCGGATCTTTGGTTCTTATCCATGGCGATCTTATTCATCAAAG
H155	5.5807	Contig5057pos201	ATTGGTGGTGTTCTTAGCGATCCAGAGACAATTCGTCGAACACCTGTCGGGCGCTTTTGTGGTGCTTAAAGCCTTCTTCTTTTTGACTTGAATCGCTTAC[T/C]GTTTTCATCGATTAGGCTTTTGGTTCATCTTATCATATTTCCCAACTGGGGGTTTCTTTATTTGATCTCTT
H158	5.6207	Contig1903pos608	CTTATGATGCGGGATAAACCTTCTTATGAACAACGAGTTAAAGAGTACTGTGAGAAGTACGCGAAGGCGGAAGATGTGGGCGCTCTTCCGGAGGAGAAATCGAGCGA[T/C]GAGGAGCTGAGCGAAGATGAATACGACTCTGGAGACGATGACATGGCAGCGGGGCCCGTGGACCCGTAATCCACTYGATCGATTGTCTTTAG
H160	5.6607	Contig6238pos626	TTTGTGAACTTTTTTTTTCTTTTAATCTTTTTATTCTAAGAATCTGAAAGAAGAAGAAGAAATCTTCAAACTTCTCCATTCTCTCCTCCGATTTCACTGCCATCAACGCCACCCTATCTCCGCCCTTCTATTCAGCCGGAGACCCAGTGAATAATCTAGATACTCCATGACCATCGGACTTAACTCAACTGAGCTTAGCCTTCTTTACTTATTGTTAGGAACACCTTCCTAGAATAAGAATGATCTCAGTTGTGTGATGTCATAGCATGGGTCCTGTTCTGGACCTTAAAGGAAGAAGCAAAACCACAATGGAAGCTTCCACTAGTGAAGACCATATTGCTGTTGTGCAAATGCCAAAAGATAAAAACATGATATCTGAAAGTAATCATGAGATCAAGT…
H179	5.7007	Contig1538pos275	GATACACTTCAACGCCAAGGGAAGTACCCTCCGCCCAAGGGCGAGAGTGAGTATCCAGGACTAGAATGTTCTGGAACCATCGAAGCAGTCGGCAGAAACGTATC[C/G]CGTTGGAAAGTTGGGGACGAGGTATGTGCTCTAATAAGTGGTGGGGGATATGCTGAAAAAGTAGCTGTACCTGCCGGTCAAGTTCTTC
H189	5.7407	Contig2710pos645	CACCAGCATTCTTCAAATCTTGATACTTCTTCTTTCGGACCCCATAAACTATACACTATTCAACTCCCCAAATTTCATCCCTTTAATTCATCTCAAAAACCCCAAAATCTTGGCTTCTGTATCCCCAAATTTCATCTGTTTTCAATCAAGATCAACCGCCAATCAGAAAACCCTAATCAAGAAACCTGATCAGATCAGCTTGTATGTATCGAAACTGATACTCTGTCCCACAAGACAATTAATCGGGCATCCTAGGGATTCGAAACCCTAATTTTCGCCCGGACCAATTGTGTTTTCAAACGTTTTTTTTTGTTTTGCTGTTTAGGGTTTGAGATTTTGATAGAATTAATTCACATGGGGAATGTATTCGTAAAGAAGCCGAAGATCACTGAAGTTGAT…
H224	5.7807	Contig4494pos1313	AAGCACAAACCAGATCGGAGACCATGGTAGGCTTTGAAATCGGCGACGTTCCCTTCAATCCCGACGGCTGGGGTCCACCGGAATCCACCACCTCCGCCGTCTCCATCCTCAACCATCCCGTCAACGTCCCCTTCGCCCCTTTCTCCCGTTCCGACAAGCTTGGCCGTATCGCAGACTGGACCAGATCCAACTACAACAACCCTAACCGCTCCAACAACCGCAACAACCCCGCCGACTCCGCCTTCGATTTCACCACCGATGATTCCTTCGGCGGCGGCCTCAACGCCGACGAAGATTCGACTTTCAGGCTAGTCGACGGCAAGCCTCCGCCGCGCCCTAAGTTCGGTCCCAAGTGGAGGTTCCAGAACAACCGCAACCAGCTGCCGCAGCGCCGCGACG…
H237	5.8207	Contig1257pos671	GCGGGGACCCTCATAACTGTTTTAGGGGCGCCGAATTCTCTTCTCCCTCTCACTCTTGAGAATGTCTGTAACAAAATTGAGCTCCAGGAAGAAGAAGACGACCACAGAATCGGTAACTCCGAAGACAGAACTCAAACGAATGACAGCTGAAGAAGAAGATGATTTCGATTTTGATGCTGCTGTTGCTGCTCATCAGTTGAAGCACCGAGCTCCGAAGAAACAACGCTCCACTTTTGAAGATGATTTCGATGCCGATCTATCTAGCGATATTAAAGGTTTAATGAGCGCCTTACATCAGATCAAAGAGAAAGCACAAAAGGACGGACAGAAGAAAAAAGAGGAGACTATTTCGAGTGTTGCTACAGAAATCAGGTCCAAGTTTGATGAGTTGAGGTCCAA…
H283	5.8607	Contig2168pos527	GGAAGCTGCCACCACTTGTGAAAATGGATTCAAAGAGAAACAYGAGGTTGTTACGCTATTGACAAAAAGAAATAATGCAACCTTTGAATTGTCTGTAATTGG[A/G]CTTTCAATTATGCGTATTCTTCAAAATGATGCAACTTGATCTCGAAGAAAAATATGATATATAAGATAGATAGCAACTTTAATATATCTTGTTTCTTTACAC
H306	5.9007	Contig4521pos262	ATGGGTTCTCAAATCAAGAAGTGAAAAAAATTTAAAATACCCAAAAACATTCCCATTCTCGCAAAATTATAATTTCCGCCAATACCCCCACCACCATCTCCATTCTCCACAACCATCCTGCAAATATATATATATATATAATCATCATCTTCGTATCAATCCTATATTTTTTCTTTCACTATACTTGTTATCAATCCTTTTCATCTCATTTATCTCTTAAGCTGCAACAATCCATCTGACAAACATGATGAAGATCGGGAG[A/G]GAGAGGGGTTCATTATTTACACACATTAGATAGTGTTCCTAAGAATTTGATAGAGAAAGGCCAGAATCGAGTCATGGAGGCATCTCTTACTCTCATTCGTGAGAGGGCAAAACTTAAGGGAGAGCTTGTCCGG…
H321	5.9407	Contig1210pos216	CTTCAAAAGATTGGGATTAGGGTTAGGGTTAGGGTTGAAGAGAAATGGCACAAGTTGTGGAAGAATGGTACAA[A/G]CAGATGCCTGTTATAACTCGTTCTTATCTCACAGCTGCAGTTCTTACCACCGTTGGTTGCTCCCTTGAGATCATTTCACCATACAACTTGTATCTGAATCCGAGGCTTGTGATT
H330	5.9807	Contig5553pos319	AAATTCACYTACAATTGCGATCACCATACCTTCAATTTCTTAGTCCAAGATGGTTACGCTTATTGCGTGGTTGCAAAAGAATCGGTTGGCAAACAAATATCTATCGC[A/G]TTTCTAGAACGTGTGCGGGCAGACTTTAAGAAAAGATACGGCGGTGGTAAAGCAGATACAGCGATTGCCAAAAGTCTCAACAARGAATTTGGCCCGATAATGAAAGAGCACA
H338	6.0207	Contig2067pos503	CTTAGGKAATATAAAAGGGAAGCCATGGAGGTTTCAAACCAATTTATACGGCAATGGAAGCACAAGCAGAGGTAGAGAAGAAAGATACACCTTGTGGTTT[A/G]ACCCTTCCAAAGCCTACCATCGTTATACCATCTTATGGACCTCTTCCAAAATCATATTTTATATAGATGAGGTTCCGATACGGGAGATAATAAAGASCGATG
H363	6.0607	Contig1938pos325	AAAATCTTTCAAGGATTCTCTCAAAGTTCTTGAAGCCGATCTTCAACATGCTAATACTCTGGCCTCTGATTTTCCAAGGGAATATGATGGTGCTTGTGTACAGATGAGAATGTC[A/G]TATAGCCCGGCTGCTCAGTTTTTCCTTTTCTTTGTTCAGTGGTCAGATTGCCACCTTGCCGGGGCTCTYGGACTCTTGAGGATCTTGATTTTTCAGGTTTATGCAGAT
H371	6.1007	Contig3633pos557	CAGAACAACCATAGAACAAGACGTGCCAACAAAATTCATCCCCAAGAACAACACGCAAACTACTAAACATCTTGGGATCAAGGAAAAACCATCCCCAAGGATGGAC[A/G]TTGCAGAATCTGGAGGAAAATATATTCTGCTGATAGAACTGCCAGGGTTTAGTAAAGATGACATACGAGTTGAAGTTCATAATACYATTCTGACCGTACAAA
H384	6.1407	Contig1492pos341	CGGAAATGGAGTCCGGTGAAGAGTCTGCATCGTATTATGGTGTTCTTGGCGTTTCTATGGATTCCTCCGA[T/C]GATCAGATCCGTCGTGCGTATCGGAAGCTTGCTATGCAATGGCATCCTGATAAATGGACSAAGAATCCTTCGCTTTTGGGGAAAGCTAARCGTAAGTTTC
H327	6.6907	Contig1219pos309	ATTGACTTTCTTCAAATCTCTCTCTCTCTAAAAACACCTACTTTCTCTCTCTAGAAACATTTCCTCTCCTCCATGGACGATCTGCCCTCCGGTTACCGGCCTAACGTCGGCGTTTGTCTCATCAATTCCGATAATCTGGTGTTCGTGGCTTCTCGGTTAAATGTACCAGGAGCATGGCAAATGCCTCAGGGTGGGATTGAAGAGGGAGAAGAGCCAAGTTCTGCCGCAGTTAGGGAACTTCGAGAAGAAACTGGAGTTGTTTCTGCTGAAATCATTGCAGAGGTCCCAAAATGGCTAACTTATGACTT[T/C]CCCACCCGCTGTTAAAGCTAAAGTGAATCGCTTATGGGGAGGAGGTGAATGGCATGGACAAGCACAAAAATGGTTCTTGATGAGAC…
H351	7.2207	Contig376pos501	ATATCTTTCTTCCGGATATCAAAAATAAAACCCCAACTCAAACTCCACAACTTTTGCTCCAAAAATCTTGCAAATTGCTTAATGGAAATCCAAAATCCTGCCCAAAATCTTCAACCAAATCCCAAAAAACGCCCTTGTGATTCCAATGTCAACATCCAAGACTCAAACTACTTCAAGATTCGAGCCCTTCTTAGGGATCTTCGTCCTCATTTCCTTGAGGTTCTCCGGACTCCAGACTTTCGGACTTCCAAAGCCGCTTCCGAAATCAGCCAACAAATGAAGGTCTTAATGAATCTATACGAGGAGATGACATCAGAGGCAGTGGCCATGGGAAAGTGTAAAAATGTAGTTGAAGGCGGCCATGATCAGAAAAAGCCAGCGGATATAGATGCACAGCCG…
H91	7.2607	Contig6147pos655	TGGCGGAGAGTTCCTGAGAATCGATTAACGATCTCATCGTCTGCCAAGCACTCGCCGGAAAATCGTATCCTTATCTTCCAAGATCCACCTACCTCCGCCTATCACCACCGCGATCTCGCCACCGGAGTTTCTTCCACTTCCCTATATCCTCCTCCATCTTTCTTCTACAATCATCTTGAGGTACACGCAGCAGTTCACAGTTATTGTCTTTAAAAGAGAGATATGAAGATGATTGCAGCAGCTTTTGTGGCAGTCTTGTTTGTGGTATCTGAACTGCCACTCGGACTTACCTTCTCATCTACGGCCCCTGCATTTTTGTGGACAAACACCCAAGACGAATTGACTACCAACAAAGTGAAGGAAGCTGTAAGTTACCAAACCCTTTCTCCAAAGGATTTG…
H130	7.8107	Contig7034pos273	GGGTCACATTTTATATGCCAATTATTTGACTTTTAGAAATAAATTCTCTAAAAAAAAGTATATATAGAATGGGGAAATTGGGGTTTTTGAGATTATGGTTTGGTTTGTTTCTTGGGTTTGTTTTGATGAATGGAAGGAATAATATTGGTGTTGAAGGTTGGAGCAAAGAGGGACATATGATGACCTGCAAAATCGCACAAGATCTGCTAGTACCAAATGCAGCTCATGTTGTACGGATGTTGTTGCCGGAATATGCAAATGGCGATTTATCG[A/G]ACGCTATGTGTATGGCCGGATCAGATCCGGCACTGGTACCGATACCGGTGGAGTAGTCCTCTTCACTTCATTGATACCCCTGATGATGCTTGTTCCTTTGATTACTCAAGGGATTGTCACGA…
H153	7.9007	Contig2059pos579	ATCATATTCTACCCCCCAATAATTGAGGTAGCGAAAAAGATGGGGAAGAAGGCGGTGCTGATCGGATGCAACTACGCCGGAACCAAGGCGGAGCTCCGGGGATGCATCAACGACGTCAAGCGGATGCACCGTTGCCTCGTCGATCGTTTCGGCTTCTCCGAAGATGATATCAACGTCCTTATCGATTCCGACGACTCCTATACCCAGCCTACTGGTCGTAACATCCGCAAAGCTCTCGCCGATCTCGTTGCATCGGCCGAGCCCGGGGACTTCCTCTTCGTTCATTACAGCGGCCACGGCACTCGTCTTCCGGCTGAGACCGGTGACGATGACGATACCGGTTATGACGAGTGTATCGTCCCCTGCGACATGAACCTAATCACTGATGACGACTTCAGG…
H255	7.9907	Contig1495pos214	TACCGACGGAGACAGATGARCATCCTAAGATCTATCGTATGAAGCTTTGGGCCACAAATGAAGTCCGTGCTAAGAGCAAGTTCTGGTACTTCTTGAGGAAGCT[A/T]AAGAAGGTGAAGAAGAGCAATGGCCAGATGCTTGCCATTAATGAGATTTTTGAGAAAAACCCGACAACAATCAAGAACTACGGGATTTGGCTGAGATATCAA
H51	8.5407	Contig5364pos302	ACTAGATAGAATCACTTGTATTCTCTCATCTTCTTGTTGATCGATCAACAACAGTAATAATGGCGTTGAAGTTTCTGAACAAGAAAGGATGGCATACGGGTAGTCTAAGGAACATAGAAAACGTGTGGAAAGCAGAGCAGAAGCATGAGGCTGAACAAAGGAAGCTTGAGGAACTCCGGAAGCAAATCCACGAGGAAAGAGAGCGATCCGAATTTCGTCTCCTTCAGGAACAGGCTGGCTTAGTTCCGAAGCAGGAAAGATTGGATTTCTTATACGATTCTGGATTATCCGTAGGGAAGGG[C/G]GAGTTCTGATGGATTCAAGTCTCTTGAAGCATTACCCCCAAAGGCAGAACCTGAACAGCCCTCATCTGCGAACAAGGCGTCTGCGCCAGGGGC…
H59	8.5807	Contig279pos1926	CAAGGCCTTCTATCACCGTAATCTCAACCCGTTTGCAGCCATGTTGCTTACACAATCTACCCAGTTGCTTGGATATGGATGGGCTGGTCTTTTCCGAAAGTTTTTAGTTGATTCACCATATATGTGGTGGCCTGCCAATCTGGTTCAAGTCTCCCTCTTCAGGTAATCAGGTTCATCTGTGGGTGTATTTTTGTTACCAAAATATGACTGAATTAAATTTGTATCGATCCAGGGCATTGCATGATGAAGAAAAGAGACCGAAACGAGGCCTGTCAAGGCTGCAGTTCTTCCTGATAGTCCTCATATCAAGCTTCTCATACTACATAGTTCCCAATTATCTATTTCAATCCATTACAGCCATCTCTTTTGTTTGCTGGATTTGGAAGGATTCAGTCACAG…
H265	8.6207	Contig3648pos150	AGAAGAAGAGAAGATAGAAGATCCATCAAGAATGGCGGAGGATTTGGTGTTGGATACAGCAATCAGAGACTGGGTTCTGATACCATTATCGGTTGTCATGGTTCTAATCGGCGTCCTCCGTTACTTCGTCTCCAAGCTCATGCGTACTT[C/G]CTCAATTGCCAGATTCCAAGATCATCAAAGAAGGGCAGCTTATAATTAGGGCTAAAAACCTACGGGCGGCTGCTAATTTCATTCCTCCAAAGGCCTTTCGTGCTCGCAAACTTTATTACACTAATGAGGAAAATGGTCTACTTTATGTTCCAAAAGGGCAGCAGGGACAGAATCCTCAGGCACAAATGTTCTCTGATCCAAACATGGCTATGGATATGATGAAGAAAAATCTTTCAATGATTGTC…
H231	8.8207	Contig3627pos323	CGGGGGATACATAATCTTGGATTTGGAGATTTTCATCCACCACTTATAACCAAGAAAAAAGAAATGGTGGGATTTGATGAATGTCTCCCTCTTGCTCAATCTGATCCAGTTATCTTAGAACTCAACAGACTGCAGAATTTGCTCCAAGAAAAAGACCGCGAGCTGGGAATTGCTCAAACTGAAATCAAAGCGTTGAAAGCTGCTGATATTTCCAAGGAGAAATCGCTACAAGAGCTGGGAAACATGGTAGAAAAACTGGATAACAAGATAAGATTGACCGAAAACCTTATCGAGCAAAAGAATTTGGATATCAGGAAGCTAG[A/C]AAACAGAGAAGAAAGAAGCAATGGCTGCCCAATTTGCAGCAGAAGCAACTCTTAGGAGGGTGTACGCAAGCC…
H113	10.4513	Contig5898pos627	CATTGCTTCAGTATTGGAAGTGATCAACAAGATTTTGTTCGAATTGGAAGAGAATTAGGTTCACCGATCGTATTTGAATTTCTTCAACTTTTTGTTCACCGATCGCATTCGAAGTGTGGATTGTTCTTGTCGATTCGAATTGGAAGATTGGATATCAAAGGAGTGCAAATCGATAATCGATTCAGTTGCCTCTCTCTCTATCGCAGGGATATAAAGTAGCGGTTTAGCTTGCTTGAAGAGAATGAGCTGCTGATTCGTGCAAACCAAGTTCCAGGGAGAAGTCAACTGTGAGTCATCTTGAAAAGCCAACCGAAATTGATGGAGCAACAGCCTTTGCTGTTTCAGGCATAAAGACCTTCTTTCCTTGTGGCACATTTTCAAAGGTTGCAACTGTGGCAA…
H32	28.3371	Contig2304pos738	ACTGTTTGTAGAACTTGGGCTTTTAATGATGGTGATTATAATGCTCTTCAGATTTCCCCTGGACAGTTTGATGAAAGGGTATTTCAGTCGTTGGATTATGTGATTGC[A/G]GAAGCCCGAGAAGTTGGAATACGACTTTTGCTTAGTTTGGTTAATAACTTGGATGCTTATGGTGGCAAGACTCAATATGTGAARTGGGCGTGGACTGAARGTG
H228	30.7289	Contig1743pos619	GAACCTCAGCAATGCATCTATACAAGAAACTTGGCTTTCAAATCGACACTCTTGTGAAAGGTTATTATTCCTCGGACCGTGATGCATATAGGATGTATATAGA[T/C]TTCGATAAAGATTAGCTAATGAAAGTAATTCAAATTATTGATCCATATATAGATTTCGGTACGGCCTCATATAGCTTCATCTACACAA
LG I
I111	0	Contig1073pos576	GCGGGGGTGATCGATCGATCGGAATCCACTAGAAGCAAACACAACTGTGTGAAAATGGCGAACCTTCTCCGATGCCAGAGGATTGGTTGTAACGCTACTTTCACGGAAGAGGATAATCCCGACGACTCCTGCACTTATCGCGAATCGGGACCTCTGTTTCACGATGGTATGAAAGAGTGGAGCTGTTGCAAAAAAAGGAGCCATGATTTCAGCTTATTTCTGGAAATTCCTGGATGCAAGACAGGTAAACACACAACTGAAAAGCCGACCATAGCAAAGGCTACTGCTGCCCCAAAGCCAGCAATCAGAACATCAGCTCCTGCAAATAATGTGTCAACTAAAGAAGCTTGTCCTAGGTGTCGTCAAGGTTTCTTTTGCTCCGATCATGGTTCACAAGCA…
I244	1.4704	Contig2184pos343	GGGGCATAAGGCATGTGGCATGTGCAAGCTGCTGCTAAGACTTTAGACTTGCAAATCACATCTAAAGCTTGCCCCCCAATTTCGTTAAAGCATCCATTATCTTCTTCGGAATCAGAGATTCGTTCATAACACTGATCCATCGGAGTCACAGAGATTGGTAATATTTACAATGTCAATCGATCCTTCGTTGACGACGGAAATGGGACCTGACGGCCTCGTTCGCGAATCTCCGATCATCGCCCACACCGAGAAGATGATTGAAGAAGAGCAACTTCAGTTGAGGAAATATATCCAAGAGAATTATTCCAAAATCCGTGATGTTGAGCGAGAGCTTACGAATCT[T/C]CAATATGGAGATGAAACTCACAGCAGGGCCGAAAAAGGCTGCACTTGAACAT…
I203	3.8522	Contig6743pos546	CGGGGGGCATGAACCTATCAAAGATCCGGTGCTCACCTATGTTGCTCCACCCTCACGATTCTCCATTGTCGCTACCTGCAACCACCAACTACACACACCACTGTGTGTGTGTGAGAAACGGCGATAATTCATATTACCAGAGGTGAAGCTCGGTAGGCAGGCCGATAATCGGAGGAGATGGTATGTTCTTCTCGAATTCTGGATGTTTCATACGCCCTAACGCCGTCGGTTTCTTCTCATGTTCCGCCTGCACTTCATAGCTCGAGGTATCTCTGCCGAAACCTAAAATCTACCGTCAGATGGAGATTGATGTCGTCGTCTGATCCAGATGCTTCTAAGTTCGCCGCTGCTGCCTCGATTGACGCCGATTCAGCGGAGAAAAACGCGGCAGGGTTCTGT…
I383	5.4928	Contig5115pos484	ATTCTTTCGTTAAACCTATACCTTGCTCAATTAACAAAAAATCAAAGAGAAAACAGAAAGAGGTTCAGAGGGCAGAAAGTTCTTCTCAGAAAGATGGCACCAC[A/T]GATACCGGCATGGTTGATATCTGGGATGGAACAGATGACCACGTTGTTAAGAGAAAGGCCTCTAAGACTACAGTTATTCCTGCTGTGGAAGTAGAGCCACCT
I175	5.8528	Contig107pos503	AACTCAGCAATGGATAGATCTTGCACGGTTTACAGGACTACAGACTCAAAAGAGTGAACCTGAACCCGAACCCGACTTAAACCAAACAATAGAATCCGCAAA[T/C]GCAGCGGCTTTAAACACTACCACTGAAGAAACTAGTATTGATGAAATCAACACTCAGTGAGATGGTATATGCASCTGAGTCATCTTTGGCTTTGTATAACTCACCACG
I223	22.4686	Contig1371pos675	AAGCTCACAGTCATTCACGATATGGATTTCAGCCTAGATTCAGAGTTCTTAGCTTCGACATCCACCGATGGCTCCGCTAGGATTTGGAATGCAAATGATGGTGTTCCAGTCAACTCGTTGACTCGAAATTCTGATGAACAAATTGAACTATGTCGATTTTCTAAGGATGGAACAAAACCTTTTTTGTTTTGCACTGTCCAAAAAGGTAATAAATCAATCACAGTTGTCTGGGACATCAGTACGTGGAACAGAATTGGGTTCAAAAGACTTCTTAGAAAGCCTGCTTGTGTAATGTCGATCAGCTTGGATGGGAAATATTTAGCTCAGGGAAGTAAAGATGGTGATGTATGTGTTGTAGCAGTGAAAAAGATGGAGGTCTGTCACTGGAGTAAGAGGCTT…
I249	27.4349	Contig147pos652	TTTGGCTGTTGCTCTAGTCCTACCAGACTCRGGGATCCTAGTTGCTTGTGAGAGGGACAAGAACTCCCTTGAGGTTGCAAAAAAGTATTATGATCGAGC[T/C]GGTGTTTCACACAAGGTGGACGTAAGACATGGACTAGCTGCTGATACTCTAAACTTAATGATAGAAAATGGGGAAGGTTGCAGCTATGATTTCGCTTT
I253	27.4749	Contig6791pos507	CGCTTTACTCCCTAGATCGGGATCAAAATCAAAATCAAAATCGAAATCCAAACCGAAATCGAAATCGAAGCCAAAAGCGAAAAGGCAAAGGAGGGTTAATATG[A/G]CAATGCCTTCTAAGTACAGAGACTCTGTTCTTCAGCCATTAACTCTCAAACGACGATCATCCTCAGATAAGATCATCGCTGAATGATTTTYTTC
I276	53.1455	Contig1877pos239	CTTCCCTTCGCCATCTTCTATTACTCATCCCACCCACACACACCACCCACCCACATTGAAAGAAAGAGTTGATCATAAAATCGTAATCAATGGCGGCCACCGGAGAAACTCAACCGGCAAAACACCAAGAAGTCGGCCACAAGAGTCTCCTTCAAAGCGATGCACTCTATCAGTACATTCTTGAAACCAGTGTTTACCCGAGAGAGCCGGAATCCATGAAAGAGCTTCGAGAAGTTAC[T/C]CGCTAAACATCCGTGGAATTTAATGACAACATCTGCTGATGAAGGACAATTTTTGAATCTACTTCTTAAGCTTATAAATGCTAAGAACACCATGGAGATTGGTGTTTATACCGGTTATTCCCTTCTTTCCACCGCTCTTGCTCTCCCAGAGGATGG…
I305	54.9763	Contig4076pos302	GGATTTTTGCAAGGACAAATAATAAAGAGGTAATCGATGTCACTCTGAAGGCGCCCACTTTTTCCGGCGAGGTTCATAGAAGAAGAAGAAGACGACGACCAACAGATAAAACTTCTTTTCTTCCATTAACTTCTTTGAAACTCCGGCTACTATTCAGCAAAACTCTCTCCTTCTTTCATCGTCAATCTGCATTCGTACCAAATTTCCCCCGATTAATCATGACATCCATCACTTCCGTCGAATTGAATTACATCGTCTTCCGTTACCTTCAGGAATCAGGTTTCATACATTCAGCTTTTAA[T/C]TTTAGGATATGAGGCAGGTATCAACAAGAGCACTATTGATGGAAATATGGTTCCACCTGGAGCCCTTGTCACTCTTGTACAGAAAGGACTTCA…
I162	55.1563	Contig4812pos681	GGGGACCTAGTTGTTGTTGATGGAATAAATGGGGCTCGTTTTAGAGCAGTGGAGGATTGAGTGGTGCGATTTGGCGGTGGCAGGCAGCACATGTACCATGACTCCTCACCACGCCTCCTTTTCTTCTTCTTCTTAACTCACTCTTTCTCCTTCTCTTTCTCCTTCCTTTTCGGATTTCTCCTTTTTTCCTCCACGGTGGTCGCCGCCGTCCTCCGCCGCTTCCACCAACCCTGCCCTACCTTTTTCCCAAACGACTTCTCCGTCCACCGGATCCTTCACCACGCCTTCATCAACGCCTCCACGCCTCCTCCTCCTCTAAGCAACATGTCCAAATCTCGAGTCTACGCCGACGTCAACGTTGTTCGCCCTAGGGAATACTGGGATTACGAAGCGCTTACT…
I169	59.4166	Contig4058pos195	GCTATGGCGGAGRCTCAGAAAGTTGATGCATCAACTCAGCCTGTGGCCGCTGGTGAGACACCACAACTATACAAGTCGCTTTTGAACGAATATGCTCAAAAACT[A/G]TGGAAGCAAATCCCAATATATCAAACCAGTAATGAAGGATCCGACCATCAACCGAAGTTTAGGTCTACGGTGTGGGCTAATGGGGTGAGCTACACATCCCCA
I92	79.2678	Contig357pos459	GGGCAGGTGATCAGCACAAAGAGGCAACCACTTGGGCCGAAGCCAGGGTTTATGGTCGAAGGTACG[A/G]CCCTAGAGACGGTAACGCCCATTCCTTATGATGTTGTGAATGATCTCAAGGGTGGATATTAGTTTTATGTTGAAAGATGGTTCTAAATTTGGTTTTTG
I258	79.9979	Contig118pos578	AGGGGCTTCGAGAGAGGAGGGGATCTGTGATTTTGTGTTGTTGGATCAGTAGGATTAGGAGAGATCTGTTTGAAAAACGCATATATTCCAAGCAGATCTGTTCCAGTTTCTCACCAATTTCAATCTTCTATAGGGTTTATCGATCTCTATACTTCACACACACACACACACACACAGGAAGGATGAATATATTCAGACTTGCAGGTGATATGACGCATCTGGCCAGCGTCCTCGTCTTGCTCCTCAAGATTCACACCATCAAATCCTGCGCTGGGGTTTCCCTGAAGACTCAGGAGCTCTATGCTCTGGTTTTTGCTACTCGCTACCTGGATATATTCACAGACTTCATTTCCCTATACAATACTGTCATGAAGTTAATATTCCTGGGAAGTTCTTTCT…
I370	82.0691	Contig1125pos675	TCTTTGCTTGCTGCCTGCCGTTCGCCATTGAAGAGAACCCTCCTCTCTCTGAGTTTTGAGAATGGAAAATACCCAAGAATCCACAGAAAAACAGACCGAAGAAATTCAAGTAGAAAAAGAAACCCGTGAGGAGATGCTTTCAAGGCACAGGAAAGAGATCACCCAGCTACAAAACAAGGAAATTGCACTAAAAAAAGCGGCAGCTAAAGGCAGCAAGGCCGAGCAGAAAGCCAAGAAGAAACAAGTGGAAGAACAAATCTCGCAACTAACCAGTGAGCTGAAAGAGAAACATGTAGCTGAACTTGCTTCTGTAGGATATGCCAGTAGCACTACTAGCAAAGAAGGCAAAGAAAACAATATTGAAATTTTAGCGAAAGCCATAGCCGGGGTCTCAGTTAC…
I23	99.0984	Contig1418pos647	AAAATCATACGAAATATAGAGAAAAGGATAGCAGACTTCACATTTATCCCTGTAGAACATGGAGAAGGACTACAAGTTCTCCATTATGAAGAAGGACAAAAGTA[T/C]GAGCCTCACTTTGACTACTTTCTTGATGAATTCAACACTAAAAACGGAGGCCAGCGAATAGCTACAGTTCTTATGTATCTGTCRGATGTCGAGGAAGGGGGAG
I124	101.22	Contig1755pos182	ATTGCAGACTTTGATTACCCGCTTTATTCGTCTTCAATCTCTCCTCTGAATTCATATTCACGTTTTGGTGGTGATCTTGAGAGATGGCTAGTGATGAAGAAGAAACTATAGAGCAAGCAGCAGCAGCTCGACGTGAGAGGTTAAAAGCTCTGAGAGCTGCTCAACAACTTCTTGAGAATCC[T/C]CGAGGATGATGGAGCTCAAGCAAATGATAAGCCTGATGATGATAATGGAGTTGACAATGAAGAGAATGATGTTAGTGTGAAATTCCGAAATTATCTTCCTCATGATAAGCAGCTTCAGGAGGGTAAACTTGCTCCACCACAATTACCAAAGTTTGAAGACCCTGTTGCTACTGAAACTCCCGTTGAAGAGAAAAAGGAGGATCCTTTTTTGAA…
I288	105.319	Contig4393pos387	CAATTCCGCTCAGGAGACGGCTGATGGCTTTTTTCATGAYATTTTGCTCGATTCGCCTTTAGACGGGGAAAGATCCGGTGAAGTTGTCGATGTCTCTTC[T/C]GATGGCGATAACTCCATCGATGAGCATAAGAACAAAGCCGTTGATGATCAGAAAAATGAAGAAGATCACAAGGAAGAAAAACAGAATTCCGATGATGACCCT
LG J
J251	0	Contig6990pos579	CGGGGGTTTATAAAAAGTTGACATTTATGATTTTGAATTCATCATCATCACCCCCAACATGTTGAAACCCTAGCCATGGCGCACCTTTTGATCTCTCTTCCACTCCAAATTCAACCTTCTTATAGTCGAATTCACTGCTGAATTTCGCAATTCGAACTCTATTTCAGTTCGATCTTTGCTTCATCTTCTGTAATTAAAGTTTACAGATAGAGAGAGAGAGGAAGAGAGGTGGAATTTAGGTGAGAAGAAGTGAGAGAGATGACGATTCTTTACACGATCGTGGCTAGGGGATCTGTGGTGTTGGCGGAATTCAGTGGCACTCCGACGAATGCGAGCACGATTTCGAGGCAAATTCTCGAGAAAATCCCCGGAGATAATGATATGAATGTTTCTTATTCA…
J337	7.7515	Contig1544pos447	GTCGGATTTCCACTCTCCATCTTCTCTCTGGCAATGGCGAAGCTCTCGAATCTTCCGATTTATGCATCTCGCGTCTACTTCCTTCTCATCGTCCTCCAAATTCCGTTTTTTAGGATACCATGTAGATCGGGTATGTGTACATCGCCTATCCACGTTACATCTAGCCAATTGGTTGCAAGTGATGTCTTTCCGGTAGCTGCAGTTAAGGCTCTTCTTTACCCAGGGGCCGTTTTTAATGATTTAATCTACAATATGAGTGTTCCAAGTTGGAATAACGTACTAGGCATGTACAACTTGACTGATATAAAAGGAGCCTCGGCAATGCCTGATCTACAACGTCTCGAGGTTCTTGCAGGAAGCTACTTCTCTGTAGCAGGAGCATTTATTGGTTTACTAAAG…
J167	7.7915	Contig1549pos201	TTTTCTTTCTGTTTTTCTATTCATATTCATATTCATATCCATATTCATATTGAGAGAGAGAAGAGAGAGAAAGAGAAAGAGAAGAAGATGGGAGACGGGAGAAAGGTGGGTGTGGCCGTCGATTTCTCGCCGTGTAGCAGAGTGGCATTGCAATGGGCAGAGAAGAACATTTTAAGGAAAGGCGATCATCTTATTCTCGT[T/C]CAGCATTCGACCTGAATCCAGTAGCCAAGATACCGAGATTCTCCTCTGGGAAACCACCGGTTCTCCTTTGATTCCATTGAGTGAGTTTGGTGATCCCCATGTGATGAAGAAATATGGGACGAAGCCTGATCAAGAAACACTAGATATCGTTAATTTGGTTGCAAATCAGAAAGAGGTAACCGTTTTGATGAAAA…
J214	9.0718	Contig5990pos299	ACAATTCTTCGGTCATCTTCCTGATGTATATGCTCGCGCTCCAGGAAGAGTGAATTTGATCGG[A/G]GAGCACATTGACTATGAGGGATATTCGGTGTTGCCCATGGCAATCAGGCAAGACACCATAGTAGCCATTCGAAAACGAGATGCAGGGGAATCTGAAAAGCTT
J232	12.2059	Contig1190pos307	CAGTCTTTTGATAGACTGCAGTGTGTTTAGCGGGAGACCCAAACCCTAGGACCGAATGCAGCAAGAAATGGGCTCGGAGGGATCGAGAGTTGTCGTTCCCAGGAGCTTTAGATTACTAGAAGAGCTTGAAAGAGGAGAAAAGGGAATTGGTGATGGAACTGTCAGCTATGGGATGGATGATGCCGAAGATGTATACATGCAATCATGGACAGGAACTATCATTGGTCCTTCTAATACTGTTCATGAAGGGCGCATCTATCAGCTGAAATTATTTTGTGGCCATGAGTATCCAGAAGAACCACCGAG[T/C]TGTGAAATTTCAATCAAGAATAAACATGAGCTGTGTGAATCAAGAGACGGGTGTGGTTGAACCATCTCTTTTCCCCATGCTTGCCGAT…
J296	15.34	Contig1810pos680	ATCGACAATTCTTCGGTGATTCGGGCAAATTCCGCGTGCTAAAATGCCACTTGACAATATTCGGTCTTCAATGAAAACCAAACTCGCCTTCGTTTCCCTCATCCTTCTCCTCTTCTCCTCCCGAACCACCTCCCAAGCATGCAAAAGCTCGTGCGGCCCAATACCGATGAAATACCCGTTTGGCACCGGCCCAGGATGTGGGGACCCGCGGTTCCAAACCCGAGTAACTTGCAATAATCAACATTTGACCTTCATCACACACACCGGATGCTACCCGATCACTGGCATTGACTACTCAAACCAGATCATCTTCATCACTGATCCCTCGATGTCGACTTGCGCTTGCACTCAACCGAGCAAAGGCTTCAGTCTAGACTGGGATGCCCCATTTAGCTTTCA…
J70	26.4283	Contig4581pos415	ATAAAATCCCTTTTTTAAGATTTTTCTTTTGTTTCGGGCAATTTGAATCTATCTGATCGATAACAATATTGGGTTGCTTTGTTTCCTTGGCCCCATCAACCTTTCTTAATAAAGAAAAGGATTTTTGGGGCCCTCTTTAGGAAGCATTGCAACCTTGATTTGGCCATGAACAAGACTTCTCCGTGTCCTTCTCGCGGATTATCCGATAAGCAAAACAGCAATAAAGATGCTCCTTCACTCCGCCTTTATCAAGTTTGGAAAGGAAACAATATCTTTGCCTTAAGAGGCAGATTAATATTCGGTCCTGATGCCAGGTCCCTTTACCTTACAGTTTGTCTCATTGTGGTTCCTGTAATCTTGTTTTGCTCACTGGTTTCTCAAACTCTGGTGGATAACTTC…
J208	44.0764	Contig4557pos425	TAATTGATCAGCTCCCCGCAGCCTCACACATCTCTCCCTCCCTCTCTCTCTCTCTCTATCTCTTCTCACAGCTCTCTCGATTCACCATGGCGGTTGGAAAGAACAAGCGGATTTCCAAGGGAAAGAAGGGTGGAAAGAAGAAAGCAGCCGATCCGTTTTCGAAGAAGGATTGGTATGATATCAAGGCTCCATCGTTGTTCAGCACTAGAAATGTTGGAAAAACCCTAGTTACACGTACCCAGGGTACAAAGATTGCTTCAGACGGCCTCAAACATCGTGTGTTTGAGATATCTTTGGCTGACCTTCAAAACGATGAGGATCACGCCTACAGGAAGATCCGCTTGAGAGCTGAGGATGTTCAAGGGAAGAATGTTTTGACCAACTTTTGGGGTATGGACT…
J242	46.1075	Contig7pos666	TTTTGGGCACGAAGAAGACTCAAAATCGACTGCTAAAAACAGTGAATCTATACAAACTCGAAATCTGCAAGTTTCTTCACCGAATCATCAAATTCTAGCACCACTCGGTTGCTGTGATTTGATCAAATCAAAGTGAAGAAGATGGCACCAGTATCAGCACTAGCGAAGTACAAGCTGGTGTTCTTGGGCGATCAATCCGTCGGCAAAACCAGCATTATCACTCGGTTTATGTATGATAAGTTCGATACCTCTTATCAGGCAACCATCGGAATTGACTTCTTGTCGAAGACGATGTATCTTGAAGATAGGACAGTTCGTCTGCAGTTGTGGGATACGGCTGGGCAAGAGAGATTTAGGAGTCTCATTCCAAGTTATATAAGGGATTCTTCTGTTGCTGTC…
J60	46.6575	Contig3963pos142	GAGCTTTCTCCCCCATTCTCTCTCACATCTTGTGGAAACGCCGATCATCATCTGATTCTGATCCATCTATGGAGCTTTCGATCAGATCTATGATGTATTCCACCTGCATTGCTCTGATCTGATTAGTAAAGGCACGAATCT[A/G]GTATAAGTTCAAACTTTTGATTTTGGTGATTTTTTGATTCAATCTGTTTCAGTGGCAAGAGATTGAAGTTCTGGTGATCGGAGTTGAGGAAGTTTGGTGTTTTGTGATCTAACGAGGAGCTAAATCGAGATATTTGGGAGGTGTTTTTTGTGTTAAATGATGTTTGTGATGATGTGTTAGAGAAAGGAAGTAGAGATTCGGATACATCATCTACTTGTTTGAATTTGACGGTGTTGGAGAGATAGATAACTAT…
LG K
K166	0	Contig1129pos338	CTCTCTCTCTCTCTCTCAGTAAGGCTCTTCGAAAGGAACACGAAGAAAGATTGCGTGGTTCTTCTATTATTATGTTCATATCTAAATTTTCAAGATTAGGAGCTCAGGCATTCAAGGGATTATCAAAAGCCCCGCTTACAATTCTATCAGAACAGTCGATTTTCCCTATAGTGAATGACTATTTGGAGCCCCGGAGTCATAAATTGTTCTCTACTACAGCCCCCGGTAATTCACAAGGCGAGAATGAAGAAAACCAAAAGATCTCAGTGACATTCTTTGACAAAGACGGAGAGCAGGAGATCAAGGTTCCGATTGGAATGTCGATGTTAGAAGCTGC[C/G]GCATGAGAATGACATAGAGCTTGAAGGAGCATGTGAAGGGTCACTTGCTTGTTCCAC…
K347	0.36	Contig1898pos418	GGAGGTGTTTGAATCGGAGGAAATCGCAAATCTCCTCGCTTGGAGCTAATCTATCATCAACAGAGATCTATTAAGCTTTTAAACTGAATCGAAGATGTTTCTAACCAGGACCGAGTATGATAGGGGTGTTAACACCTTCTCTCCAGAAGGCCGCTTATTTCAGGTTGAATATGCCATTGAAGCCATCAAGTTGGGTTCGACAGCCATTGGTTTGAAGACCAAGGAAGGCGTTGTTCTTGCTGTTGAAAAGCGTATTACCTCGCCACTTCTGGAGCCTAGCAGTGTTGAGAAAATTATGGAAATTGATGAGCATATTGGTTGTGCAATGAGTGGATTAATTGCAGATGCCCGCACACTCGTTGAACATGCACGTGTTGAGACCCAGAATCATAGGTTTTC…
K144	10.7364	Contig4301pos156	TATCATCATCATCCCCCAAACCGCAAAATCAAACATTTCTTCTTTCTCCTCTTTTGATTTTCTCAAAATCAAGCTTCAACTTAGGGTTTTCGCCATTTCAATCGGCCTCCTTCACCGGCGTTTGCTCAAGGGAAAACTCCTCAGTTTCCGGTCTC[T/G]TCTTGTATAGAATTTTCATTCGATTCGAGTTTGATCATGCTCCTTCACCGGCGTTTGCTCGAGGAAAAATCGTCAGTTTCCGGTGTCTCTGTATAGAGTTTTTATTTAATCGAGTTTGATTCTTTGCGGAATACTGGGATCTGTTTTTGCTCTTCTGGTGTTTTTAATGGATGACACTGGGGAAGATTCTAAGTATCCGCCAAATTATGGCTTGAATCAAGGTTATGGATCATCGCAGC…
K122	24.7739	Contig1846pos400	AGGGGGGGAAGAAGAAGAAAGAGAAATGGAGAGCTTAATGGCATTAGGAAGGTCCCCCTCTGCATCCCCATCGCTATCTCCAATCCAATTATCATCTTCTTCAATCCGTACCAGTAGTATCAGCTTATCCTTACCTACCGCCGCCGCCAGCCACCGCCATTTAGCCGCATTTCAATCGCCGTCGCATCTCTTTTCGAATCCACTCTCATCTCGAATTCATGCAACCGAGAAGAAGAGAAACCCTAACAAAACTCGCATCTTTCTTCCTCACTTGGTGGCTTCCATGGAAGTGGAGGAATCCTACATTATGATTAAGCCTGATGGTGTTCAACGAGGGCTTGTGGGAGAGATAATTTCTAGGTTTGAGAAGAAGGGATTCAAGTTAAAAGGCTTGAAGCT…
K104	30.5292	Contig525pos274	CAGCAGCCTTCTCCTCCCGAACTGAACTCCAAGCTCGTTAGGGTTTTCCTCCGAGAGGATCCACCGCTTCGATTCAACATCTTCAAGATGTATACCTCAATGAAGAAGATCCAAAAGGACAAGGATGTCGAACCTACCGAGTTTGAGCAGAGTGTTGCTCAGGCTTTGTTTGACTTGGAGAACACACACCAAGAGCTCAAGAGTGATTTGAAGGACTTGTACATCAACTCTGCAAATCAAATTGATGTATCTGGAAACCGAAAGGCTGTTGTG[A/G]ATTCATGTTCCCTATAGATTGAGGAAACCGTTCCGCAAGATCCATACCAAGCTTGTCAGGGAGCTTGAGAAGAAGTTCAGCGGGAAGGATGTGGTTTTCATTGCCACCAGACGGATAGTCC…
K67	34.7996	Contig198pos640	TATGGCGTTGCAGTGAAAACTGTTCCTGTTAGGATTCAGAAAGCAATTGATCCTGAAGTGGCTGCACTG[T/C]AGATGATAGCGATTCATCACGGTTTGGTTCAGATGTTGAAGACTTGGAAGAGGATTTTGTTTTTAATGCAAACCTTG
K39	36.4402	Contig137pos717	TTAGGAGGTCCATATTAATCGGGACCACATGTCTGGACCCTGTCCAGGTCAGAGAGTTCATCGAACACCATGCTGCAAACTACTATGGCGACACCTATCACCTAAT[T/C]GTCAAAAACTGCAACCATTTCTGCAACGATATTTGTCACAATCTAACCGGGAAGCAAATCCCAGGATGGGYCAATCGACTTGCTAAACTCGGT
K73	36.4802	Contig1928pos613	GGAGCCAAATCATGAGGATCCCCTGAACCGAGAAGCGGCTGCAGTGTTGAGAGACAACCCGAAGATGTTCGAGTCAAACGTGAGAAGAGCAATGGCAGGTGG[A/G]TATGTTGGACAGACATTCTTCACCAGGTGCATATAAACTGTTGCACAGCCACAACCACAGCAGAAATAAA
K115	36.5202	Contig5727pos505	GGGGGTTGTTACTTGTATTAGCTTAGGATTCTTGATTTCTGGTGTGTCTTCACTTTCCCCTCTCCACCCCAAATGTGTCTTAAAAATTCAAAGTTTTCATCTCTTTTATTTGTGTTTCTTGTTTTCCAATTTTTGATTCTTAGTTCGAAACTTGTTTCTAAGTTGGGAACTCAATTGGCAGTTTCTTGGGTTAATTGATTGATCAAAATCTTGGTTTGTTTTTTCTAGGGGTCTTCTGCAAAATGGTTTCAATGTTTCTTTGATGTTAAAGGGTTTCCGTTAGAGTTTAGCTCTTGGAAATATGGAGAAGGATTTGTATGAAACCTTGAAGAAGAAAGATAACATGGTGGCTAATCATGGGCTTCAGATGATTAAGCACTCATCATATCATTCTTATGG…
K35	37.6104	Contig1318pos578	TAGACCCCATGTTTCTCCAGGAAATCCATGGATCCAGCATTTCACAAATGGAAGCAGGCATGGGGCAGTAGCATTCCCTTCCCTCCAAGAGAAACGATCAACAACTG[T/C]AACTTCAGTGCAATCTCCTGTACCCGAGTCTCAGTTGCATCAAGATTCGGATAGTAGTACTACAGAGATGACGGRTCAAAACTTTGTTGAAGACAC
K15	57.7655	Contig1781pos606	GAGATTTTGCATGGTGAAGCCTTGCCCGAARGAAATGAAATGCGATGTTGAGTTGAGTACATATGCCATTCGAGACGCTGAGGAGTACAAGAACTTCTGTGATCG[A/G]CTGAGGGACCAACGTCCACAGCCTGAAGAAGTAATCGGGGATGTAGCGGAACATCTAACCACCATCTATCTCAAGCGTTGTGAACGAGGAAAAC
K136	60.3378	Contig4072pos1404	GCTTGAATCTTGATTCATGTCGAATTGGGGACGAAGGACTGGTACACTTAGCAGGACTTGATCATCTGAAATGTTTGGAGTTGTCTGATACAGAAGTTGGAAA[T/C]AATGGTCTCCGTCATCTATCTGGTTTAGTGAATTTGGAAAGTTTGAATCTTTCATTCACTATCATCACYGATGGAGGGTTAAGAAACTTAGCCAAATTGTCKTC
K379	65.3849	Contig1347pos237	GGGGTTTGCCAACCTTAGTTTCATTTCGGGAGCCAGAGTCCGGAGGCGGCATAAACCCTAGAGCAGGAGGAAGGAGGAAGGAGGAGGAATCGCTCGCCATCTGCAACCATGGGTATTTCTCGTGATTCCATGCACAAGAGACGTGCAACTGGAGGCAAGAAGAAGGCGTGGAGGAAGAAGCGAAAGTATGAGCTCGGAAGACAGCCTGCCAACACAAAGATCTCCAGCAACAAGAC[T/C]TGTTAGGAGGGTTCGGGTTCGTGGTGGTAATGTGAAGTGGCGTGCATTGAGGTTGGATACCGGTAACTTCTCATGGGGGAGTGAGGCCGTGACACGAAAGACCCGTATCTTGGATGTGGTTTACAATGCATCCAACAATGAGTTGGTCAGGACCCAGA…
K34	88.0982	Contig1095pos550	TCTGGACGAAGTAAAGAAAGATGATTATAAGTTCAGATCGGATGTAACCTTTTGGTCTGGTAACACATACGACACTAAGGATCTTGATCTTACAAAACC[C/G]GGCGTTCGTAAACCAGCTAGAAGACCAGAGTTTGAAGTAACAACAGAGGAAGTTCTACAAAAAGCTGATTTTAGGAATGTRAAGTTTCTTGCTAACTTCAT
K289	91.0416	Contig3716pos579	GCAGTTGATGATAGTTCTGATAATCAAGAACCTGTTCCCGCTAAATCAAAGAAAAACCAGAGAAAAGGAAAGGTTACATCTTCGTCACTTGGGTCCGACTCGAAATCAAATACCAAGAAAGACGATAAAATAAAAGAGGAAAGCCTGCGAATTTTATCAGAAGAAGAACTATGTCTTAGAATAACTGAACTTGTTCCAGACTTTGAAGAACAAGGCATTGATCCGGAGACGGTTCTTGTACCCTTAGCTAGTCATTTACGACCCATGCTGCTTAATGCATGGAATGAGCGAAGAAAGGCTGCATTAACAGATAACGGACAGAAAATCAAACGTGTGCTTGATAATTTGCAGAAGAAACTTGATGAGTCTTCACTAAATATGCAGTTATATGAGAAAGGC…
K53	96.2807	Contig6906pos325	TCACCTTAGTGATTCGATCAAGTACACCCTCTTATCCTCTTCGATTCGTCTTCCAAATCTCTCAACCATGTCTTGCTGTAACGGAAAGTGCGGTTGTGGATCAAGTTGCTCATGCGGCAGCAGCTGCAACGGATGTGGAATGTACCCTGATATTGAGCAGACGACCACAACTGTCATGATCGTTGACGGTGTTGCCCCAAAACAGATGTATGGTGAAGGAAGTGAGAGCGGCCTTGTTGCTGAGGGTGCACATGCGTGCAAGTGCGGAGACAACTGCAAATGCAATCCTTGTAACTGTTGAGGAGGAGATGAAATCAAAATCCA[A/G]GACAAGAAGCAGAGTTTGAATTATGTCTGATTATGTTTGTATGTTGAATAAGATCAAAGAACTGGCCGTC…
LG L
L195	0	Contig1900pos424	CCAAGAAGATGCAAAGAGAGTAGTAGAATCAACTATCCAACGCTACGGAAAGCTCGATATCCTTGTCAACGCTGCTGCTGGAAATTTCCTCGTCTCACCCGAA[C/G]ATCTATCTCCAAATGGCTTTCGAACAGTGATGGACATTGATTCTGTTGGTACATTTACTATGTGCCATGAAGCCCTAGAGTATCT
L182	0.04	Contig4444pos181	GCCTCTGCTATGGCGATGGTTAGTGACAAAGACGAGAGATTCGAAGCCGTTTTTCTTTGG[A/T]TTTGCAACAGTATGTGCGGTGGTCCCCGGTGCCATCGGCTATTATGTGATGCAGTTCACTAATTCAACCAATGAGCAGCTCGAGTCCCAACTCCGTCGCAAC
L248	0.22	Contig4438pos627	TCTGGGAGTCCCAAGCTGGSGGGTCGTTCACTGTTACTCGAGACACTTCAGGTGAAAGTCTTGGCAGGGGGACCAAAATGACACTTTACCTCAAGGAGGACCAACT[T/C]GAATACCTTGAGGAACGCAGGCTTAAAGACTTGATCAAGAAACACTCTGAGTTCATCAGCTACCCAATCTCTCTATGGGTTGAGAAGACCACTGAAAAGGAA
L226	4.4702	Contig6102pos235	GCGATGTTTGGTGTTTTCCGGAGAAAAGTCGTTAGCGGAAGCTCTTCTGCTTCGATCATAGGAAAATCATGGCGAACAACTCGTCCC[A/G]TTGCATCTACAACTGTAACTTGTTTCACCGCAGAAGGAGAGGTATTACTCCGTCCGAGAAATAGTGGGAGCATTCGAAGCATATGTCATGTTTCTCAACCTGGTG
L219	40.4452	Contig3876pos417	TACTGGTTGAAGCACTTTACCAGAAAGGTTTAGCTATAGTGGAACTTGTGTCACTCAAGGGTGAGATGGCAGTCTTGGCCGCAAACTTAGGTGCAGAAGTTGTGGA[T/C]AAACCTGATGGTGGATCTTCTCCAGATGTGTTTGAAGAGAATTTCAAAGAGCTGCAGAAATGRGCAGATCCCAAATCATCYAAATTTGGCACTCTTTTGA
L339	40.4852	Contig936pos299	TTCTTTTCCCAAACGTTCATTGCTTTTGATTCGTGACCTAATTTTGAAACTGATCTGACAAAGAAGCGTTATTAGGGTTTGTGAATTGAGATGGAAAACGGGAAGATGACGGAGGTGATGCTTCATATATATGATGTCACCAACAGTGATTCAGAAAAGACCAACAACACCATTGTTCAGATCAACCGGATTTTCAAAGATGGAATCGGTCTCGGTGGTATCTTCCACAGCGCCGTTCAGGTTTATGGAGATGAAGAATGGTCGTTTGGGTTCTGTGAACAGGGAAGTGGAGTTTTTA[A/G]ATTGCCCTTCTGGGAAAAATCCCATGTACACATATCGAGAATGCATTGTTCTTGGGAAAACATACCTTTCTGCTTCCAAGGTCAATCAGATCCTCA…
L207	43.0274	Contig1520pos658	GTAGAAATCACATCTTCTCCGTAAACAATAAGAGTCAGATTCGGATTGTGAGTTTTGTGATTTGGTA[A/G]GATGTAAGATCTGCTTTTGTGTGGTTGTTAGTTTGGTTTTGTGTTATCCGTGTTTAGGAACAATTGTAATCCGTCATGTGGATCCTATCCTG
L217	47.0158	Contig604pos174	AAAATATAATTAAGTCGAATATATAAAATCATGATGTCAAAACAGTGGTTTCTTGGGGTGTATTCCCGATTCAGACCTTTTATATTCATGGTCTTCTTGCAGACTATATATGCCTTTAATGGTTTGATCGTTGAGTCTGCCTTAAACAAAGGTCTGAATCATTACACTTTTGC[C/G]GGTTTATCGAAACGCTGTTGCAGCCCTCTTTTTTGCTCCGTTTGCTTTCTTCATCGAAAGGAAAGTTAGGCCAAAAATGACAGTTGCCATCTTCCTCAAGATCATCTTGATGGGATTACTAGAGCCGGTGATCGACCAAAACTTGTTCTTTGCTGGAATGAAAAATACGACCGCGACTTTCGCTACGGCCATGTGCAACATTCTTCCCGCCATTACGTTTA…
L10	50.4211	Contig6943pos502	GGTGGTCACATTAATCCAGCTGTGACCTTTGGTCTGTTTCTGGCTCGCAAGGTCTCGTTGTTCCGAGCCATCTTGTACATGGTGGCTCAGTGCCTAGGAGC[A/C]ATATGTGGTGTGGGTTTGGTCAAGGCTTTCCACAAGACTTATTACAACACCTACGGCGGTGGTGCCAACGAGCTMGCCGAAGGCTACAACAAAGGCACCGGGTTG
L350	53.5552	Contig119pos635	GTTTCGATCGTGACCGCGGGCGGCGAGTTCAACARGCCGGAGAGTTGTTTTCAGATCGTGGAAGACGATATGATGCCGGGGTTGCAGAGCTACCAGATTCAGTA[T/C]TGCCCGTTTAAGTGCGGTTCGAGTAGCGGCGTTCTTACGTGCTATAACGTCGGTCTGATATCGGATTCCGACGGCAAGAAGTATCTTGCCCCCACGGATGC
L221	93.1782	Contig1346pos609	CTTCCATACATGAGGAGATGTTTTATCTCCGAGAGAGGGAACAAGATATGCAACAGCTTAACAACAAGACAAATTCGAGAATGGCATTGTTGAGTTTTGTTTCGCT[A/G]TTCGTCTGCTTGTCGGTGGCAGGATTACAACTATGGCATTTAAAGTCGTTTTTCGAAAAGAAGAAGCTMATTTAGGGGTTTTTATATGATAGCATAGTCGAA
L31	93.7182	Contig2255pos213	ACACTTTCACTTCTCTTCCCCTGTTTCTAAATTCCTCTCTTTCTCTTACAACCTATTAGCATATTTCTCCATAAGCTTTTGGTTGACATGGTGGGAAGGGAGAATTCTAATCTTCCTCCGGGTTTTCGGTTCCATCCGACCGATGAGGAATTGATCATGTTTTACTTGCGAAACCAGGCGTTATCTAAGCCATGTCCCGTGTCCATAATCCC[T/C]CGAGGTTGATATTTACAAGTTTGATCCGTGGCAATTGCCTGAGAAAACTGAGTTTGGAGAAAACGAATGGTATTTCTTTACCCCTCGTGATAGAAAATACCCTAATGGTGTTCGACCCAATAGGGCGGCTGTTTCAGGGTATTGGAAGGCTACAGGGACAGATAAAGCGATTTATAGTGGAT…
L333	103.325	Contig3010pos842	TTGAGTCATCAGGGAAACAATAGAGTGATTGATATGCTTGTTGGAGATATTTATGGTGGTATGGACTACCTAAAGATCGGACTTTCATCGACAGCAATTGC[A/G]TCTAGCTTTGGCAAGGCGATTTCGGAAAACCGAGAGCTAGAAGATTACAAGCCAGAAGACGTGGCAAGGTCCCTCYTAAGGATGATCTCCAACAATATAGGACAGA
L116	105.336	Contig4717pos629	TGGTGCTACGAACCATTTTGACAAGCCGTCACATGGTCAGCACGGCTATGGAGGCGGTGCTACGAACCATTTTGACAAGCCGTCACATGGTCAGCACGGGTATGGAGG[T/C]GGTAGCCCAAACTATGGTTACAGTCAGGGTGGCATGAACCAAGGTTACCAGAAGCCATCTTGGATTCTGAAGGGGCTTGAYGATGAGGAATGARGATCT
